# Supplementary material for: LINC00261 Is Differentially Expressed in Pancreatic Cancer Subtypes and Regulates a Pro-Epithelial Cell Identity
Source: Cancers (Basel). 2020 May 13;12(5):1227. doi: 10.3390/cancers12051227 (PMC7281485; doi:10.3390/cancers12051227)
Supplement: Supplementary file 1 [file cancers-12-01227-s001.zip]

Archive with 7 entries (6 files):
- Supplementary Material/
- Supplementary Material/Table S1_Differentially expressed genes in sqamous vs. other subtypes associated with overall survival.xlsx
- Supplementary Material/Table S2_Patient characteristics.xlsx
- Supplementary Material/Table S3_Sequences of primers, oligonucleotides, sgRNAs and siRNAs.xlsx
- Supplementary Material/Table S4_Differential gene expression between pLenti empty and LINC00261 i1i2.xlsx
- Supplementary Material/Table S5_Differential gene expression between WT and LINC00261 promoter KO PANC-1.xlsx
- Supplementary Material/cancers-772776-suppl figures org_corrected.docx
