# Supplementary material for: LINC00261 Is Differentially Expressed in Pancreatic Cancer Subtypes and Regulates a Pro-Epithelial Cell Identity
Source: Cancers (Basel). 2020 May 13;12(5):1227. doi: 10.3390/cancers12051227 (PMC7281485; doi:10.3390/cancers12051227)
Supplement: Supplementary file 1 [file cancers-12-01227-s001.zip › Supplementary Material/Table S1_Differentially expressed genes in sqamous vs. other subtypes associated with overall survival.xlsx]

## Sheet: Table_S1
Differentially expressed genes in sqamous vs. other subtypes associated with overall survival
related to Figure 1a
Ensemble ID	ICGC_0006	ICGC_0075	ICGC_0026	ICGC_0033	ICGC_0087	ICGC_0391	ICGC_0052	ICGC_0205	ICGC_0212	ICGC_0066	ICGC_0146	ICGC_0192	ICGC_0201	ICGC_0230	ICGC_0296	ICGC_0338	ICGC_0326	ICGC_0406	ICGC_0365	ICGC_0417	ICGC_0419	ICGC_0420	ICGC_0502	ICGC_0503	ICGC_0518	ICGC_0007	ICGC_0020	ICGC_0048	ICGC_0059	ICGC_0061	ICGC_0103	ICGC_0063	ICGC_0105	ICGC_0108	ICGC_0109	ICGC_0207	ICGC_0115	ICGC_0124	ICGC_0135	ICGC_0143	ICGC_0144	ICGC_0149	ICGC_0150	ICGC_0153	ICGC_0214	ICGC_0300	ICGC_0301	ICGC_0312	ICGC_0303
ENSG00000002726	2.04552	5.01956	4.87063	5.88453	6.53558	6.0845	6.7197	5.58861	6.79272	7.1002	6.38497	5.65131	5.84724	5.89483	4.86348	5.13708	5.27466	6.17768	6.37018	7.00894	7.23489	5.01486	6.38041	6.34641	4.9629	7.11696	5.67267	6.63994	6.24393	5.29283	7.18433	7.74219	6.81789	6.12998	6.19485	6.20475	5.78749	4.88166	5.15338	7.18355	6.15912	6.01436	8.13006	6.85814	5.25512	5.3746	6.00321	7.07976	5.77845
ENSG00000006611	2.54406	5.52099	5.29686	5.28481	5.9338	5.56014	6.72547	5.54098	6.05941	4.9863	6.28365	6.02272	4.67489	5.86263	5.60912	5.03726	4.27469	5.56381	5.71545	6.12158	5.97035	5.37645	5.97079	6.10452	6.4869	4.23253	5.33514	4.70388	6.5443	5.8684	6.38266	6.3114	5.83531	5.2059	5.75667	6.07448	6.24883	4.71439	5.51073	4.79778	3.02104	7.26088	6.38383	5.66936	5.50345	3.88449	4.82569	5.33107	6.07175
ENSG00000019102	1.92493	2.57949	5.09798	3.80139	5.01438	2.12117	5.05157	5.89358	5.90152	2.93375	4.1824	5.25404	3.0755	4.97515	4.73761	-3.15427	5.6306	4.01437	5.6881	5.40284	5.00048	4.00024	5.37305	4.93616	4.18455	5.41279	6.36163	4.68068	5.24454	7.35496	7.0327	5.26466	5.16364	4.39876	6.08224	5.93308	6.25272	6.4401	5.33059	6.93949	4.80731	5.84851	4.38378	6.30544	3.47137	5.21366	5.03339	5.9444	5.61156
ENSG00000019186	-3.92333	-2.33403	2.61543	2.85709	2.03447	-6.88239	3.91301	0.497083	-3.6831	-3.53433	-3.14023	1.95109	0.034175	0.0900638	2.73581	-0.906895	4.17032	0.53861	-1.30991	3.24363	-3.39561	-0.51858	1.01398	-1.24768	-3.83697	1.78713	-0.939297	-5.06682	-0.615338	3.27504	-4.04397	-1.45395	-1.60301	-1.26881	-4.97863	-5.64491	-1.44919	-3.25882	-3.84119	-7.21493	-2.92024	0.178006	-3.33712	-3.20218	2.12863	-2.2345	-6.8372	-3.34897	1.58162
ENSG00000019505	4.61747	6.22391	5.89975	5.18762	6.23996	7.1567	6.79718	6.08531	6.46812	7.68648	5.89999	6.11997	5.81962	6.0806	6.59289	6.70073	5.89444	7.60088	6.2039	8.42269	7.63649	6.53493	6.90152	7.79254	7.53682	3.34598	6.45621	5.18381	8.76904	5.99818	6.999	6.95657	7.6764	6.39056	7.56966	5.48415	8.38892	5.00269	7.22092	7.89723	5.73697	7.58416	7.47021	6.39268	6.52547	4.98219	6.25917	5.84426	7.53121
ENSG00000036473	0.339173	3.55175	-2.88786	0.504233	-0.369428	3.76316	0.202308	-1.78092	-1.72333	-4.57697	0.180635	-2.57774	-3.88449	-1.74695	-7.92334	-6.28227	-6.28227	-0.354907	-1.75398	1.64171	3.92828	-4.89616	-1.76979	0.275412	-3.6329	-1.68262	-7.22947	-0.22549	3.62981	-0.215824	-0.451257	0.38203	3.68828	-6.46979	1.45675	-5.2056	1.59261	-3.27474	-2.05172	-1.04935	-0.578658	2.37139	-6.28227	-2.21107	-4.84362	-0.728267	-6.46979	-3.62033	-1.7263
ENSG00000064787	3.98038	5.47567	5.1478	5.25375	6.39236	6.62608	6.26989	6.18283	7.69737	6.69198	5.75153	7.20529	4.06929	5.09432	7.25938	3.57198	5.83429	6.76139	6.17319	9.22439	7.39912	5.61627	7.57743	6.48493	6.88753	5.12275	6.23583	6.03277	7.81805	6.90034	8.04292	9.13121	6.93628	5.85688	6.25563	5.95152	6.43593	7.55523	6.41513	6.55887	5.32187	7.95552	8.18878	6.89972	4.30336	7.1904	5.75999	6.60287	6.28291
ENSG00000065361	6.84352	8.93027	7.14192	8.37995	8.02014	8.15183	7.58594	8.6366	6.84286	7.88549	7.80702	8.11183	9.28575	8.35759	7.79706	7.21716	7.49823	8.18023	7.78412	8.70832	8.22848	7.8476	7.86618	8.19131	8.01076	7.11923	8.30446	9.08062	8.11479	9.05871	8.78767	7.54701	7.73054	8.20766	8.41861	7.36471	7.55117	7.42996	8.29848	8.87674	9.10367	8.79141	8.64233	9.06687	7.77881	8.35116	9.01588	8.43297	8.04474
ENSG00000065618	2.72912	1.89086	10.8361	6.6283	9.51459	1.52879	3.53625	9.16482	8.73277	5.33731	9.7213	8.36798	4.18045	6.03477	9.06269	1.99129	7.30878	5.32087	8.68265	6.95073	6.95689	10.1538	10.2157	9.57306	7.81906	7.81409	9.66248	6.67932	4.91139	5.35053	5.05484	5.61573	8.34936	6.49029	7.04785	8.11468	5.85975	6.36047	7.96304	9.45177	4.76111	6.57584	3.97542	5.87693	2.70209	5.35848	4.9693	7.84005	7.33965
ENSG00000070526	4.0719	2.19583	4.76691	4.04387	4.03852	1.53688	4.31006	5.96051	6.17882	4.58086	5.67244	6.18428	3.77365	4.73618	6.23713	2.3829	4.82124	5.89608	5.4747	3.35419	6.66873	3.89099	5.84042	6.08627	4.44518	4.01758	5.30669	7.15518	4.86928	6.85048	6.21733	9.02466	5.12739	6.02262	6.82756	5.89516	5.06908	6.01574	6.35021	6.45499	4.6014	6.63749	7.8156	7.81012	4.23988	8.28333	5.22067	6.13827	5.90017
ENSG00000073150	-1.51248	-1.50768	-0.596455	-1.45615	-0.143213	-3.76637	-0.392824	0.334957	-0.94569	-0.682091	-3.58683	-0.433681	0.19498	-1.22097	-0.10942	-0.571346	1.22753	0.0622046	-0.401996	-2.06619	-1.7413	-1.10899	-1.4364	-1.31914	-1.74794	-0.78214	-1.40213	-1.98815	-2.98994	-0.796707	-2.95133	-5.10987	-0.759611	0.00366087	-2.3803	-1.00706	-1.85346	0.158148	-0.51176	-1.1479	0.330488	-1.46105	-2.81087	0.191953	2.46409	-2.18425	-1.15934	0.88852	0.000555466
ENSG00000074370	6.68642	5.32865	5.26179	6.28155	4.91729	5.82182	4.67584	5.54614	5.84965	7.03796	5.31115	5.92272	5.35515	4.67049	5.46892	6.95854	5.73161	6.9919	5.99739	6.01892	6.28094	4.64221	6.63338	6.59372	4.87731	5.43546	5.5095	6.68093	6.33989	5.14826	6.78352	8.18435	6.60373	5.20195	5.60997	6.24414	5.29414	6.07798	4.48129	6.34604	4.38467	5.10299	7.74828	6.77915	4.68423	7.06345	5.33379	6.25257	5.13262
ENSG00000075213	3.04435	1.32393	6.18544	3.22385	3.20048	1.99265	3.93635	3.45579	5.05983	3.94966	4.74321	4.88047	4.40329	2.63091	5.24504	-0.336573	5.95605	2.73518	3.34362	3.44195	2.67952	4.66925	2.7753	2.75284	5.27142	3.25055	3.97982	2.22842	2.18318	3.31001	1.4578	2.00419	2.0129	3.81399	4.35861	4.64806	3.59149	3.52236	3.49067	3.3408	3.78273	-0.296658	2.96641	2.98127	3.14712	2.15132	2.51921	3.75634	2.64497
ENSG00000075618	3.78101	4.41796	7.32745	5.58737	5.65826	3.91125	5.20447	5.90465	6.44325	4.99733	6.01375	6.15235	4.86257	5.63025	6.72948	1.95007	6.37419	5.57887	5.76334	5.87426	5.62589	6.35708	6.13649	5.93631	5.45602	6.26103	5.19783	4.38124	5.24831	4.36269	4.41321	4.62084	6.1551	6.42197	3.88704	7.29976	6.44613	5.63225	5.49002	5.12445	4.36085	6.26225	4.84164	4.93989	5.05883	4.2764	4.75871	5.96339	5.82257
ENSG00000076826	2.89443	5.56244	3.86586	3.31206	4.24806	4.25959	3.30417	4.22934	4.28274	5.35423	2.6821	3.79962	4.71619	3.63378	3.11669	4.42851	3.7983	4.14719	4.05818	5.43106	4.8857	2.7434	4.53864	4.3732	3.98959	3.10188	3.55888	5.01195	4.11626	2.68888	6.49626	4.66394	4.07138	3.59256	3.4286	3.71314	3.28796	3.9005	3.80736	4.60465	4.56617	4.92688	4.07297	4.17534	3.53368	3.8168	3.57791	4.48503	4.1155
ENSG00000076864	5.93351	5.49105	3.68523	4.38733	4.65054	6.07179	4.46427	5.85657	4.00802	3.78764	3.1375	4.66662	5.32167	5.05351	4.63935	7.48974	4.49627	7.47769	4.59839	4.44175	4.61582	4.05056	5.12454	5.3461	4.30862	3.47091	3.89445	5.3758	4.58492	4.7861	7.02438	7.58322	5.03818	5.15398	2.22753	4.40352	5.13221	5.78307	5.11721	3.96328	4.93455	5.71938	6.53885	6.62272	4.70676	5.15822	6.50368	5.11159	4.63819
ENSG00000077274	3.27102	6.5798	0.717033	3.67963	2.05214	3.82743	2.23037	3.14212	1.54719	1.59543	1.55596	3.50582	2.64238	2.39648	0.165027	1.54338	2.17919	3.4083	1.9817	1.46613	5.11295	1.84254	1.17059	3.18195	1.99096	1.7085	1.98215	3.275	5.14552	4.10342	3.53217	4.61053	3.64818	1.8803	3.54763	1.09288	4.54011	2.22178	3.92967	2.17344	2.90883	5.57566	5.42719	3.21963	4.70046	0.722984	1.68716	0.47875	3.3589
ENSG00000080854	0.49754	1.67045	0.242805	1.91788	2.2252	2.2079	3.43207	2.33593	1.62756	2.54021	2.928	1.30375	1.68313	3.53545	0.901979	3.24411	2.99597	1.6567	1.6759	2.74595	0.969652	3.56111	3.20401	3.72779	3.49713	2.91116	5.4156	1.04839	4.36707	3.16653	2.30877	0.186887	3.87993	0.197704	2.72495	3.04123	3.38189	1.15966	3.2864	4.32529	0.975318	1.55433	-1.02196	1.29022	1.32397	1.13016	2.01012	0.838321	4.62069
ENSG00000085831	3.11757	4.17834	3.38363	4.41858	4.5936	4.91709	4.4546	5.70249	4.81671	4.41224	2.98348	5.42719	3.84147	5.05991	4.76851	5.68334	4.28005	6.56619	5.10713	5.31737	5.07513	4.6711	4.96319	5.16607	2.29235	3.31673	4.46305	5.1215	5.65484	4.74667	5.9074	6.94394	5.95116	3.6553	3.44021	5.15243	4.93649	4.31084	4.48851	5.36221	3.63096	6.07548	5.83315	4.95499	5.37772	4.29902	5.32334	4.71766	4.65032
ENSG00000086570	-2.6023	-7.46054	-1.24128	-2.45228	-1.74779	-2.88139	-0.93792	4.06435	4.84782	-4.11274	-3.96871	-0.604043	-3.31631	-0.342392	1.5811	-0.4903	2.44047	-2.585	-2.38536	-1.13469	-3.4872	0.719665	1.99904	-2.2615	-3.73102	0.987198	-2.07874	0.844614	0.057266	-4.59561	-2.50387	-6.5282	0.177632	-1.06602	-5.36654	0.168627	-3.67954	-0.943864	-3.91937	-2.6422	-2.0353	-2.55844	-2.68792	-4.94572	-4.03772	-3.37561	-3.30708	-2.84794	-1.20151
ENSG00000087494	0.351141	0.0967025	2.46986	0.574231	1.43017	-0.297095	1.04098	2.02307	2.07148	1.4737	3.00226	1.14577	2.20646	0.428986	3.27125	2.58868	3.03271	1.30672	2.37274	-0.519934	-0.164601	2.82805	1.62019	2.03392	-0.0568738	1.54038	1.71967	-0.305951	-0.930723	-1.94529	-0.96954	-1.38241	-0.531935	1.79544	0.698478	2.68325	1.74654	0.750844	1.60411	0.688497	0.307316	-0.214893	0.943911	-0.568934	0.177148	-0.0377523	1.18726	0.776181	2.51289
ENSG00000088726	-3.63942	0.336384	-1.5215	1.41106	-1.30395	-3.02073	0.0201014	0.218779	1.77102	-2.43884	-2.25246	-1.85836	0.538653	-1.79544	1.32782	2.44277	0.704968	-3.39561	-1.61361	-1.93441	-3.07974	0.248238	0.715745	-3.23779	-2.82874	0.188733	-2.19579	-0.603206	-3.41994	-2.01526	-2.29557	-2.88462	-1.74117	-1.73955	-3.23891	-1.14298	-3.15243	-1.75456	-1.22167	-5.00199	-1.50429	-1.86278	-2.27787	-2.01113	-0.601521	-4.4643	-2.53229	-0.723771	-0.24099
ENSG00000090382	9.30114	9.68468	7.47547	7.70601	10.0846	11.1773	8.46535	9.90904	9.73209	8.68354	9.20617	9.41439	9.4801	9.24464	9.05674	12.9639	8.12279	10.4486	11.487	9.84398	12.1249	7.98103	10.3608	10.4335	10.8043	9.97409	11.2351	12.8773	10.668	13.5092	11.5916	10.7303	11.7036	11.0997	12.9817	11.209	11.2386	12.649	10.3331	12.1596	12.1195	13.5811	9.59799	11.7222	8.60116	12.805	11.7713	11.716	10.9961
ENSG00000095585	3.27018	3.57692	2.23481	3.35633	2.14569	5.75744	2.9319	3.94151	2.35908	1.73916	2.20844	3.07643	3.0252	2.75147	3.17027	4.64599	2.42678	3.73121	4.18017	3.03882	4.07468	3.62429	4.63343	4.24249	1.27635	2.96397	4.44795	4.42226	4.42609	5.21269	4.56937	4.11334	4.59165	3.29577	4.59502	3.4158	4.11811	3.91397	3.20851	4.11678	4.05602	4.02028	4.02613	4.34542	2.42867	3.88489	3.25282	3.93013	3.93269
ENSG00000100433	0.552232	0.192551	-2.68102	1.36446	0.502111	-1.59826	-0.389155	-0.00589037	0.735431	-2.03875	0.488488	0.293723	-0.715819	-0.347358	-1.13476	-6.41166	-1.95744	-2.61174	-1.88512	1.08853	0.964185	-0.283931	1.23049	1.13915	-2.65592	0.635974	-0.19073	0.302359	3.07913	0.0922335	1.97472	0.144814	2.56916	-2.07357	0.35166	-3.37833	1.08808	-0.574434	0.250553	2.84838	-1.12749	-0.611815	2.19262	-0.696484	-0.0236191	-1.02846	-0.579391	-2.87386	0.503704
ENSG00000102678	2.54708	1.16013	-2.7744	1.44898	-1.25066	-2.44949	0.634969	-0.544169	-0.544539	0.45262	0.931799	-0.547106	0.489452	0.285614	-0.114853	-3.64125	-0.538626	-0.0925183	-0.108404	-0.321661	-0.137105	-0.0287363	-0.264421	0.256719	-1.3872	-1.28567	1.13451	-0.188635	1.42598	-0.58192	-0.267397	-3.18699	2.1444	-1.32629	-0.498675	-2.99399	0.276535	0.102702	1.3409	-0.608561	-1.32736	-2.73014	-1.44127	-1.06238	0.0196032	-0.852955	-1.20379	-0.500044	0.0493186
ENSG00000104371	-2.77815	-1.40327	-3.30813	-0.11796	-1.12874	-3.94766	0.562719	0.492675	0.536416	-2.57049	1.02583	-1.95675	-1.77773	1.10164	-2.66484	-0.754954	-0.48155	1.52257	-1.17674	1.8973	0.776079	-2.48108	-1.45078	0.845548	-1.98993	1.02317	1.65511	1.08071	0.936091	0.563466	-0.651026	0.914187	-0.126026	-0.37129	2.28408	-2.09886	-1.19603	-0.458441	-1.63294	1.7261	0.556239	1.48401	-5.89499	-1.56741	-5.99654	2.27381	3.02604	1.68057	2.48775
ENSG00000105523	1.26398	4.79675	2.95111	3.48364	3.92667	4.30349	3.51452	4.34403	5.4156	5.35696	3.52865	4.09342	3.76322	3.61255	4.79203	3.73226	3.65767	5.26353	4.77888	4.68947	4.81553	4.32842	5.19224	4.27186	4.60086	2.28725	4.42803	4.38316	5.08208	4.95931	5.4656	4.806	5.06698	3.46771	4.2274	3.92145	3.77349	4.86605	3.8276	4.55268	3.0893	4.29747	5.47102	3.76733	4.0692	3.99328	4.76522	4.38989	4.521
ENSG00000105974	5.35315	4.37299	8.9518	5.40984	4.60376	5.13033	5.84886	4.75219	7.59669	4.56548	6.1257	5.21719	4.45553	7.11051	7.65316	3.71085	6.45533	4.58091	5.06004	5.24711	4.53885	5.60466	4.6581	5.66145	6.81953	6.28518	5.11063	4.39262	4.67414	4.66351	4.28052	5.13471	4.08211	6.42197	6.1349	5.36647	5.79508	4.87999	6.44533	5.15219	5.42778	3.9749	5.33094	5.42598	6.06251	4.54928	5.16515	4.83139	4.32035
ENSG00000106069	5.49802	6.1242	3.56297	3.66611	4.21131	6.49093	4.34209	3.24755	3.524	2.5909	3.87127	2.7319	4.55342	2.8167	2.70528	5.72037	3.31435	4.97572	3.31904	3.70791	4.00531	3.7829	3.75719	4.15306	2.75211	3.47249	4.20302	4.87444	5.32879	3.97476	5.1372	4.76396	5.14143	3.22601	3.62776	3.73987	4.01774	5.56757	3.9881	4.72489	4.08929	4.14507	4.3922	3.91584	2.99888	4.32971	4.44614	4.12228	3.23097
ENSG00000106258	4.90236	6.7521	6.24584	6.55593	6.27577	5.99921	6.606	5.86197	5.63712	6.52215	7.92243	7.2075	6.4446	6.96912	5.07029	6.54493	6.04529	6.5048	7.0545	6.89032	6.04657	7.30615	8.1063	7.80334	7.32838	7.23845	8.18366	7.04014	7.65438	6.23384	6.42931	5.38455	6.86384	4.42844	6.973	6.6021	6.18753	6.45215	7.63218	7.90717	4.47841	5.51551	6.2975	7.29391	5.56802	7.07915	6.81926	7.03048	8.05776
ENSG00000107242	3.17913	2.25743	2.3244	4.33329	3.61604	4.48744	1.08752	3.43707	2.68106	4.85072	3.78148	3.6296	3.92725	1.15097	3.54223	5.39803	2.47109	4.99329	4.50955	3.12717	4.01431	2.29804	3.44362	4.17757	5.21627	3.33975	3.32145	5.38179	4.16706	4.58456	5.05922	5.6118	4.13159	4.36212	3.98493	4.67546	3.95633	4.74013	3.77208	4.72414	4.10306	5.7722	4.93203	4.79518	1.91309	5.60598	4.44077	4.78844	3.64931
ENSG00000108187	5.73976	5.70436	2.8417	5.47501	4.44608	5.43785	4.68567	4.84329	3.943	3.13225	3.65291	4.00972	3.75139	3.77559	3.8978	3.85559	2.81063	4.90108	4.35089	5.04349	4.77471	4.61466	4.9178	4.71322	2.96108	3.82273	4.82871	4.5618	3.74928	5.55464	5.18731	5.48974	5.82895	4.03605	4.16127	4.54191	5.11639	3.86353	3.98165	5.29714	3.23681	4.07894	4.975	3.43443	4.36002	3.89276	5.43982	3.23132	3.20315
ENSG00000108700	0.812552	-6.79659	-2.4289	-2.5112	-3.45596	-0.585091	-2.87056	-2.99942	-2.85578	-4.91176	-5.09353	-0.687383	-1.39015	-2.37878	0.095357	-1.97552	-1.40286	-0.803419	-3.38847	-4.61442	-3.24179	-2.79785	-5.88931	-3.00471	2.32236	-0.36637	-3.26418	-3.61625	-3.57057	-1.65581	-5.45517	-4.91573	-0.399224	1.93716	-0.882999	-1.67819	-1.29898	-1.77184	-2.99796	-2.93348	0.881244	-2.26299	-2.31653	-1.26404	-1.49581	0.118809	-0.779633	-7.46005	-1.71842
ENSG00000109265	3.68581	4.93809	3.75304	4.89391	4.98515	4.23104	4.91127	4.01178	4.86135	4.92231	4.29272	5.43521	4.42266	5.12863	4.0922	0.236405	3.53954	5.68627	5.45455	5.60992	4.81309	4.27226	5.36526	5.51491	5.33858	4.23721	5.36856	5.64872	5.99685	4.5169	5.57183	5.73384	5.27126	4.25112	5.49919	5.28328	4.93344	4.53156	5.26415	5.55841	5.23198	5.42891	5.30894	5.14679	5.5695	5.3024	3.67575	4.69168	5.00815
ENSG00000110244	-6.90294	1.85011	-2.17271	4.02564	-0.132571	2.95719	0.98531	-4.22549	-2.24408	1.71716	6.84764	-5.76996	-1.19635	-2.74431	-6.58796	-3.46829	-5.4498	4.73188	-0.788508	-0.305292	-3.48154	-4.0033	-0.726514	2.95385	-3.91721	-2.12972	-3.78534	-3.00434	1.27721	3.67506	-7.16449	6.18413	-3.16587	-1.01207	1.39785	-0.286817	1.98676	-0.494427	3.64501	-2.57868	0.484321	0.407834	-0.371899	3.26642	-2.72651	2.02494	-1.69286	-4.59912	1.08458
ENSG00000112280	-0.0158014	1.06118	-2.59368	2.54496	-0.343746	-0.867628	1.1183	-1.3323	0.0118901	-0.887909	1.51646	-0.757211	0.272622	0.678314	-0.612789	-0.214428	-0.4201	0.248316	1.20044	3.99642	1.81273	-0.457916	-0.110285	-0.0305641	-0.443782	0.373751	-0.547998	0.820399	1.76314	0.655645	2.50646	1.88356	-0.24057	0.671418	2.72377	-1.50419	1.98122	0.468025	1.41136	-0.823973	-0.383974	-1.39012	0.974203	1.02457	4.39125	1.85956	3.03021	0.797952	1.50252
ENSG00000112818	-0.666654	2.074	-3.23834	4.77292	1.35167	2.96709	0.0658141	-3.80377	2.87795	-0.228039	3.58124	-5.69098	0.282375	-1.17552	-1.84007	5.69924	0.886469	4.22635	-0.84499	2.96082	0.016194	-2.99908	-1.34983	-0.234915	-2.38959	-0.373743	-1.68945	0.782482	-0.732294	2.46411	4.67653	6.07842	-2.28857	-1.64001	-1.68776	-3.6682	-0.283159	2.04524	-0.370803	-1.67907	2.94045	-2.90475	3.75383	1.38485	-2.70125	-0.640395	-1.74053	-0.309697	0.447791
ENSG00000114113	-2.28435	-1.93886	-3.24262	2.82405	-0.894631	0.338312	-0.436591	-4.22401	0.240948	-2.19106	3.7906	-2.81945	-2.83785	-2.05379	-7.5967	-7.26491	-1.53957	2.51501	-2.18352	0.250655	0.226719	-7.44137	-3.70052	0.098809	-3.19578	-2.46226	-4.95219	-3.72017	-0.510046	1.86165	-4.2753	1.73771	-5.53182	-3.95901	-1.48752	-2.71379	-0.648414	-0.852664	-0.24382	-3.30969	0.503337	-2.9351	-3.11882	0.0617092	-3.46703	-0.643582	-4.04699	-7.26491	-0.833793
ENSG00000114248	0.388093	-0.489082	-0.827471	4.06953	3.3159	-1.99175	-0.174064	2.22138	1.34266	0.370486	1.13087	1.82276	1.36839	-0.301853	3.10049	-3.80392	0.800805	2.04188	3.05291	3.74247	3.01592	0.979009	3.55693	1.71078	-2.82365	2.19173	3.943	3.60103	2.57532	4.65449	4.97802	5.85262	3.82036	3.09328	1.84486	2.65443	3.15354	3.56061	1.8993	1.34754	0.721288	4.52005	5.33891	4.31741	0.534659	3.009	1.80149	2.01186	3.45738
ENSG00000114270	2.75217	2.28054	4.61752	6.9612	4.60458	0.517075	5.31094	4.8553	6.04569	3.62085	4.47212	4.9567	6.52746	5.91317	6.98766	1.83392	5.62494	5.07314	5.21785	3.87418	3.65993	6.89355	6.05903	3.39499	2.92731	5.68724	3.72622	1.84252	1.96188	1.66919	3.36604	3.25737	3.82348	5.23843	2.58605	5.1833	5.88541	3.58856	5.80516	1.79391	2.67395	3.47834	3.62594	5.47	5.20983	3.11424	4.95513	5.63549	4.20032
ENSG00000114805	2.69277	3.96415	3.58266	4.58532	4.81741	4.19486	4.32373	4.15113	4.02162	3.13475	4.79028	4.5858	4.75076	3.81544	4.09225	3.31846	3.45156	4.19327	4.35533	4.05524	4.31113	3.7431	4.63263	4.01735	1.58088	4.85778	4.56711	4.89849	4.25033	5.42783	5.65495	4.4791	4.46608	5.07509	4.29553	4.30225	4.07448	4.65334	4.30351	3.79983	3.87817	5.21976	5.22092	5.11329	2.9126	4.48446	4.33438	4.31375	4.28888
ENSG00000114812	1.33159	0.723158	0.0833159	4.24805	2.04154	0.316052	3.46023	2.24017	1.34177	1.24963	1.42324	0.871053	2.26328	2.51546	1.86879	2.25049	3.36067	1.56126	1.77999	3.75102	4.24487	1.18624	3.75909	3.2894	3.35845	2.49788	1.81578	2.77408	3.37056	3.59709	4.66702	4.64085	3.58279	2.44044	3.37062	1.11723	3.28075	2.13969	2.64688	3.0838	1.70178	1.89495	4.71074	3.43009	3.31558	2.84239	1.11039	2.52237	3.1774
ENSG00000115008	-3.05478	-3.38916	-0.0421798	-1.86919	3.26215	-4.46727	-2.14417	-0.116242	2.35404	-0.0190967	-2.74334	1.16456	-0.880045	1.09763	3.40408	-1.55267	1.47419	1.10817	0.522044	0.117771	-2.74167	-0.87944	0.183864	-0.930285	-2.19	0.350498	1.81574	-2.32305	-2.41882	-2.74466	-2.71491	-3.17027	1.65833	0.662546	-2.47209	2.81273	2.43134	-0.727055	-1.28301	3.23889	-0.822036	2.37634	-2.9224	-1.17019	-2.74688	-0.266085	-1.47411	1.73513	-1.28313
ENSG00000115616	1.60661	-1.36048	2.22457	2.58909	2.40939	-1.13994	2.10229	4.787	3.74683	4.29105	0.518323	4.76358	-0.624607	1.87451	3.75486	1.12339	4.10679	4.58125	4.63289	5.07842	4.25276	4.14084	4.20219	2.78183	3.29196	3.38582	5.74894	5.27895	4.54763	5.57859	6.38974	3.52646	5.66783	5.13424	2.99796	5.49746	4.84114	5.08736	3.92955	3.89954	5.05401	7.12653	4.14904	5.73171	3.15446	5.82128	2.57823	3.4989	3.70195
ENSG00000115919	2.80148	2.29863	4.81291	4.71908	3.91516	1.93786	2.07908	4.2423	3.80085	4.48072	2.61154	4.6802	3.89942	4.88204	4.80882	1.45986	4.69469	4.16822	3.90669	4.12893	3.08802	5.19054	4.70258	3.13375	2.61555	4.80274	3.52733	3.97715	1.80006	5.67451	2.26675	2.03014	4.894	4.2864	4.08621	4.66557	3.5497	2.3132	2.23822	3.80405	3.86685	5.76431	3.60735	2.89189	3.767	4.62052	4.61967	5.2018	4.7858
ENSG00000119411	4.27648	2.83504	1.57391	2.87037	3.56655	3.0154	3.40391	3.36063	2.89885	3.71895	2.64375	3.87401	4.13308	3.09941	3.42965	4.31621	2.65812	3.75277	3.81067	3.76351	2.51539	2.37579	3.32919	4.15125	4.4495	4.39618	2.21829	3.65982	4.07497	4.33275	4.04098	3.81141	3.75175	4.04297	2.38686	5.1621	3.11887	3.43893	3.01674	3.15244	2.74624	4.31624	3.87232	3.54363	3.04169	4.0325	4.0696	3.88972	4.07956
ENSG00000120756	5.19065	6.0822	7.27274	7.14317	7.18588	7.00947	6.91131	7.6768	7.1777	7.05365	7.72923	8.81561	6.60529	6.96727	7.12074	6.52771	6.93626	8.00911	8.01419	8.11183	7.62134	7.79052	7.67562	7.92783	8.38146	7.70315	7.57007	7.87155	7.40595	8.0117	8.12759	8.11541	7.29608	7.51121	7.80766	8.10674	7.44305	7.98476	7.63753	7.69537	7.14568	7.90818	7.50053	7.82114	7.09661	8.61436	7.20439	7.55034	7.66278
ENSG00000121742	-4.49523	-6.74764	2.80893	-2.20876	0.433601	-2.82684	-1.89903	2.21275	-0.509208	3.44436	1.58987	1.26128	1.12602	0.153029	1.34819	-3.85384	4.51116	-1.05168	0.492886	0.26726	0.42962	0.190486	1.71719	1.44759	0.0305294	1.71634	-1.97286	-1.49113	-2.26178	-1.01291	-2.07081	2.27949	-1.56754	0.397215	-3.05718	1.05177	-1.54097	-0.557835	0.311458	-2.02515	-3.26938	-4.90778	3.81354	-0.781075	-0.657484	-1.05442	-2.55864	1.85412	0.396943
ENSG00000122691	0.293384	1.24745	0.628016	0.0359811	0.773039	-0.451664	2.06187	1.35374	0.243188	1.05905	-1.14251	1.36783	1.54423	0.641856	2.40489	-2.48285	1.84787	1.06449	2.78264	1.06305	0.055864	1.27015	0.132238	0.710978	0.799369	1.78923	1.85145	-0.178335	-1.04215	-0.48589	-0.62274	-1.52986	0.0137913	1.09699	-0.407481	2.92838	2.07703	1.01313	2.39183	2.04709	0.591557	2.13706	-0.271196	1.90426	1.18442	-1.65851	1.75914	2.08808	1.22525
ENSG00000123496	-0.887601	-6.75383	0.27969	-1.83513	-2.60174	-2.73185	-3.69747	-1.204	-4.94994	-1.615	-1.01599	-1.48955	-0.776759	-1.38692	-0.145099	-4.17849	0.827668	-0.49055	-2.75891	-2.08139	-2.7562	-3.30589	-1.96593	-1.14459	-4.38625	-1.89219	-4.20725	-1.84369	-1.50922	-1.74831	-4.8549	0.33105	-4.81032	-2.91935	-2.13075	-2.17938	0.900161	-2.40863	-1.23739	-1.67044	-4.11684	-2.24164	-2.99621	-2.61201	-2.98196	-3.0495	-2.99879	-3.19272	-1.84085
ENSG00000123977	-7.35856	-7.29142	-1.63144	-0.389243	-4.12407	-7.37856	-2.79133	-3.84882	-1.98665	-5.75583	-7.35856	-7.12502	-1.62727	-1.05959	-1.02859	-7.37856	-1.81574	-6.84046	-4.24315	-1.86887	-3.59713	-6.84046	-4.73367	-7.12502	-3.90465	-0.511548	-6.84046	-2.75824	-4.68503	-2.67541	-4.85975	-4.33398	-1.52569	-2.65498	-3.17036	-5.18753	-6.00827	-2.88134	-3.27281	-3.3467	-4.92239	-1.70371	-4.22041	-1.85889	-1.40009	-4.4684	-5.04573	-0.735874	-4.77875
ENSG00000124466	-2.25968	0.519633	0.534072	3.34245	2.46299	-2.17516	-0.44368	1.79183	0.246221	-0.100135	-1.67032	2.88865	-0.797747	1.89881	3.532	0.469002	2.50758	0.446843	1.85052	-1.28263	-0.184992	-0.0227334	2.55665	-1.21284	-1.42222	-1.75582	2.83728	-0.170392	-1.64233	0.306145	-0.0787887	0.763906	0.484318	0.138205	-1.5017	2.80091	1.57217	2.81969	0.851805	0.243509	-1.75604	1.058	0.907567	1.03396	2.66622	-1.00366	-0.46841	1.87379	1.90622
ENSG00000124731	0.793851	2.34557	3.30366	0.169587	1.19207	-1.37447	-0.0483448	2.74052	2.63246	2.96555	0.417961	2.3961	1.2694	2.52215	1.86418	2.42423	2.77846	1.77775	2.31131	1.17614	0.45096	1.68929	0.737349	0.330438	1.454	2.39156	3.3906	0.93186	0.234089	2.73708	-0.522214	0.0890266	2.81818	2.26476	1.61246	3.27408	4.02728	1.39971	3.05989	4.10631	2.16966	3.30216	2.58225	1.9234	1.5747	2.44515	1.97878	2.37014	1.8373
ENSG00000124882	0.315821	2.11841	5.06703	0.827078	1.82213	0.642785	1.7517	3.48661	2.75144	2.30578	1.03114	3.86334	-0.158978	4.10022	5.08613	0.384158	6.53721	1.10955	1.15887	3.23693	0.698551	3.7385	3.89964	3.62712	4.2726	4.06361	1.41464	0.0559031	2.01558	3.59981	0.780322	3.61909	0.0614936	2.67429	0.874453	1.7225	1.75818	-0.524379	0.829691	2.75849	0.0328357	0.161371	2.50161	0.927471	2.90179	-0.932768	0.213677	2.3832	1.667
ENSG00000124939	0.904044	1.61553	-1.32814	1.21956	0.118426	-1.36429	0.207291	1.85806	0.902329	1.63976	-1.00599	1.8817	0.973033	1.25733	0.868724	2.31563	0.850084	2.20241	0.825313	0.228887	3.08271	-1.35076	0.937074	1.93994	0.135602	0.0806352	0.345342	2.74473	3.25256	0.783113	1.50564	1.15958	2.43748	-1.5921	-0.926747	-0.261949	1.44591	-1.68839	1.13464	3.2456	-2.61273	1.10028	-4.44355	0.330298	-1.04055	1.23843	0.404647	-0.755377	2.06993
ENSG00000125148	4.6161	5.11101	6.61158	4.75066	3.77061	5.11448	4.66693	4.76864	5.47629	4.57231	4.04073	4.27759	4.13607	6.33918	4.99047	2.34947	4.84458	4.4936	4.57395	5.11356	4.74471	4.3195	3.81269	5.1198	4.88067	5.65744	4.3127	4.12419	4.23995	6.04798	4.95937	4.377	3.87832	5.18295	3.25936	5.17881	4.6395	4.32397	5.12484	5.19321	4.64158	4.01321	5.49754	4.90271	4.69098	3.88666	3.767	5.51453	3.92659
ENSG00000125726	-7.62103	-3.17704	-1.45163	-4.15602	-2.16944	-3.04494	-3.1886	-1.34079	-2.46522	-3.58851	-2.06684	-3.69802	-2.23816	-4.02935	-1.99081	-4.77924	0.65319	-0.725905	-1.7995	-4.17175	-2.93191	2.15257	-2.95886	-2.65866	-2.84347	-1.29834	0.216358	-2.64389	-3.7509	-3.69618	-4.42725	-3.04421	-1.65041	-2.4082	-1.40464	-1.04023	-1.46332	-0.138514	-2.3877	-0.165369	-1.26763	-1.19852	-3.43176	-1.20175	-2.00147	-1.82211	-0.8073	-1.88699	-0.331451
ENSG00000125798	4.48455	5.26741	1.58853	0.812925	4.02313	5.09507	1.97668	4.03954	3.61114	5.10417	2.91138	4.17652	2.49827	2.64111	3.49138	5.81317	3.38276	5.53437	4.30301	2.98724	5.05612	2.79704	4.634	4.59094	3.90615	3.19667	4.09599	4.98689	3.95802	1.541	5.56585	5.84894	3.86773	3.73291	3.75309	4.61849	4.19566	3.021	3.80809	3.59058	4.44024	5.3497	5.94357	4.77258	1.45707	4.83172	4.28717	4.24033	3.37009
ENSG00000127249	3.68055	2.95792	0.808534	3.97413	2.94631	1.8087	1.77368	2.80912	1.87476	0.869539	1.44465	3.33624	1.153	1.53156	2.53881	-0.498385	3.02218	3.21619	1.71166	2.15639	4.16038	1.54462	2.47621	2.84947	1.38593	1.98992	1.82888	3.70304	4.00844	4.67469	3.73774	3.41178	4.15265	3.68865	-0.840597	1.99291	2.18442	3.38792	2.71456	3.29671	3.7346	3.16299	4.16969	4.62066	3.06966	4.63441	3.50733	1.01382	3.21855
ENSG00000128298	-0.0950244	4.73299	3.74262	4.06323	2.48294	3.84055	3.23945	3.05059	3.0979	3.70105	2.79561	3.09951	-0.499056	2.80878	1.95015	1.86381	1.05311	3.6003	1.66623	3.26241	3.84882	3.04862	4.15455	4.15441	4.32548	2.71526	3.70349	1.39861	4.39605	3.62025	4.18291	4.34651	3.63444	0.366122	2.43156	2.27072	3.64901	1.51134	4.23489	4.11456	1.18205	4.23441	4.02463	4.06138	4.65665	2.70213	2.05242	2.53576	3.63686
ENSG00000130035	-3.70879	-2.49905	-2.47898	-1.64083	-0.864576	-2.39684	-4.74276	-1.40055	-1.039	-1.13075	-1.68767	-2.34746	-2.78941	-1.70459	-0.0716418	-6.88946	-0.25604	-0.608399	-0.528343	-2.88138	0.149623	-3.3297	-3.26603	-1.70292	-2.29773	-0.632776	-1.30948	-2.45388	-1.49411	-2.66387	2.03529	5.13159	-4.98775	-3.04742	-1.34436	-3.99478	-2.2966	-3.42911	-0.496359	-1.68854	-0.668698	-2.14362	6.05313	-2.35782	-3.03959	-0.171684	-4.43171	-2.16271	-2.06793
ENSG00000130270	-0.760838	1.81459	4.08062	-0.0334383	2.68859	0.571006	0.139416	0.480787	1.68613	-0.577512	0.272299	0.9942	0.463065	1.88493	0.307486	-0.322332	1.78479	1.31418	0.0199408	-0.516068	-0.638044	2.65829	1.74083	0.715817	0.285968	2.07213	0.154676	-0.917	-1.31672	0.560109	1.17083	-1.65302	-0.0419285	0.452709	0.140184	1.51195	0.467784	0.399878	0.42589	0.158695	0.677556	-0.0445173	-1.07426	0.709529	1.85937	0.729266	-0.633627	1.26547	0.745545
ENSG00000130675	3.38452	2.22145	0.59692	1.86783	2.15182	1.9826	2.09686	1.85139	1.42441	0.931256	1.59383	1.30802	1.76564	1.54155	-0.0864949	2.43512	1.2625	1.81557	2.05325	1.26257	2.62555	1.25595	2.67879	2.77741	1.50205	1.91208	1.51071	2.25238	2.21405	1.46953	1.95517	1.70781	1.50888	0.731994	1.17683	0.745506	1.0182	1.32308	1.23644	1.87107	1.63054	1.43961	3.55231	1.74597	1.45992	1.44598	1.59185	1.78561	1.09677
ENSG00000131771	4.62645	6.19925	3.85796	5.60225	5.52676	3.76023	4.15827	5.24768	2.62311	2.72099	6.01183	6.33761	5.67761	4.94846	5.5599	7.10198	4.67184	5.1653	6.15271	3.43104	7.15717	3.13824	5.1161	6.46126	3.65502	4.59493	5.23743	6.17991	4.54285	3.72205	7.27747	5.33555	6.07464	2.71257	6.08148	5.76629	5.8151	4.20064	6.09199	5.00168	4.83646	6.56839	5.46046	6.51781	2.33032	4.28725	5.93387	5.33439	6.01734
ENSG00000131781	4.43226	6.25572	4.0577	4.2869	4.7975	6.12866	3.55962	4.53735	3.67759	4.52135	5.5353	4.54767	3.72692	4.78032	3.71228	5.44371	2.8503	4.18089	5.59881	5.71985	5.75005	4.50201	4.81851	5.20398	4.30455	2.87272	4.76652	7.19754	5.17512	6.75387	5.47344	5.16346	5.57473	3.708	7.94799	3.93549	4.62535	5.01375	4.77059	5.37428	4.82192	5.11421	5.01197	6.03551	3.74591	6.01642	5.67261	4.65255	5.78052
ENSG00000132744	1.72688	2.03852	0.460725	1.46458	1.7426	1.96168	2.39368	0.701862	2.13851	1.56102	0.920743	1.42728	0.828736	0.474822	0.977613	-1.5725	1.58005	0.932559	0.976281	0.947594	1.39901	0.0309679	1.18123	1.94827	1.41801	1.75542	0.247986	0.0390066	1.63833	1.41262	2.75029	4.14975	1.75669	1.79277	0.528709	3.00513	2.24421	1.74056	1.1249	2.15441	1.15708	1.27567	2.0427	0.604456	0.219883	1.04868	0.993	1.51263	1.90815
ENSG00000134398	2.80192	2.95393	4.38119	3.65012	5.19325	0.881623	3.22948	5.30631	5.73502	6.31733	5.12814	5.01851	4.90075	3.78537	5.04656	0.326734	4.9649	5.01462	5.10516	5.75918	5.06059	5.44541	6.8663	5.54666	5.2878	5.20129	6.00987	5.36046	6.26854	5.90933	7.24096	5.99846	6.11325	4.66179	5.07773	6.27784	6.15624	6.19623	5.39578	6.72662	3.5211	4.69343	6.2151	6.30498	3.24008	5.67192	4.4105	5.18442	5.32391
ENSG00000134668	-1.36921	1.26338	1.68648	0.917834	-0.180999	0.89067	0.120321	0.766836	1.11252	1.02658	1.33174	2.2469	0.925177	0.965467	1.01177	1.59152	1.09634	1.9289	1.96908	2.06907	-1.20392	2.65344	2.27023	-1.12224	1.02394	1.07293	1.00571	1.28649	-1.25916	0.30781	0.0663585	-0.542022	1.0529	0.692676	0.377552	1.47418	0.179846	1.09923	1.57248	1.36148	1.00887	2.6898	-0.816425	0.734832	-0.0562308	-1.26993	1.11318	1.96396	-0.36329
ENSG00000135046	6.51428	5.39509	8.98349	6.76904	7.84572	6.32557	7.90416	8.20802	8.68643	6.62369	7.77905	8.1643	7.86952	7.66955	8.71711	4.66629	8.409	6.68669	7.93188	7.22773	6.30919	7.52717	7.10299	7.62157	7.61995	8.22951	6.78054	6.65675	5.82064	7.55145	7.90771	7.40774	5.78519	8.60245	6.14258	8.13625	7.47738	6.75221	7.56752	6.86595	6.64985	7.94963	6.3384	6.56063	6.49688	7.69017	7.21624	7.0144	8.2458
ENSG00000135220	4.65635	6.42272	2.90242	6.62892	4.67708	6.51887	4.09298	5.27241	5.25556	2.5615	3.60385	5.92327	2.08886	2.81345	2.7686	-1.97874	3.14473	3.14491	4.72765	4.17356	4.07845	1.71441	4.66142	5.92846	1.90102	5.73888	4.71175	5.60558	4.09542	2.82751	3.10802	4.04648	7.13686	4.28704	-0.393881	1.7096	2.66738	0.105718	4.37178	5.95533	0.319668	3.32006	0.966246	2.36706	4.57306	5.86446	1.72658	2.62977	0.224473
ENSG00000135318	3.57745	3.72824	8.2643	4.92748	7.65226	4.75557	4.8256	4.59227	7.18623	4.11536	6.52137	6.42775	4.84652	6.3094	6.61781	3.98408	5.98491	5.74635	6.58943	5.76642	5.7766	7.08765	4.06274	5.09099	7.33564	7.10408	4.01627	5.25785	6.68863	6.62101	4.45298	5.57015	6.067	7.1687	5.98218	5.39779	5.85274	5.59422	5.14124	5.58001	5.51943	5.56201	5.63523	4.39061	6.4339	4.58561	6.01885	6.22654	5.1828
ENSG00000135324	3.08303	-0.594822	0.7477	2.95334	1.7917	-0.691502	2.90995	3.80849	3.07082	3.04738	1.93529	2.94321	3.46734	2.10146	2.37691	2.76146	1.90281	2.66706	3.56718	3.52481	4.14229	3.34627	3.10993	3.23438	0.498395	2.83653	1.77309	3.5844	4.65798	4.46727	3.8316	4.2732	3.12703	3.55987	3.77224	3.69554	3.81246	3.31746	2.16784	3.03543	0.362082	3.49452	3.63209	4.6998	1.84098	3.93618	1.37362	3.32544	3.19544
ENSG00000135472	-0.525909	0.676891	-0.50029	1.35218	-0.573353	-0.0756226	0.26541	2.3571	0.617439	-0.0384002	0.893126	1.49781	1.74863	-0.634861	-0.0319297	4.42831	-1.61775	2.79405	0.829385	0.0976614	2.88063	-0.37802	1.54337	0.99828	2.19732	0.166124	1.97028	1.19789	-0.204158	0.662	2.86059	0.526906	5.01713	2.57588	1.55782	0.785378	2.16777	0.380122	1.84347	-0.84904	0.987158	1.67312	1.98968	0.506307	0.434498	0.947124	1.67749	1.48268	0.352945
ENSG00000135917	4.14783	4.45007	0.572157	2.70918	3.30786	1.81609	2.1317	3.73707	1.66698	1.77429	1.35992	1.90462	3.66323	3.7927	2.84272	-1.65863	3.11549	5.21561	2.29085	3.92644	5.02187	1.53113	2.09555	2.93525	1.22338	1.89981	3.60433	5.13886	6.22587	3.70204	2.33076	0.0634248	6.252	2.40787	4.02875	-1.25933	4.39331	-0.658131	2.0277	2.27555	3.23837	5.11954	0.405253	6.22777	4.50454	4.03728	5.7513	4.17691	4.18488
ENSG00000136872	1.88414	6.08218	2.3315	6.84771	3.61589	3.9212	2.54033	4.19169	4.30512	2.69322	6.64779	4.11441	3.60862	3.20436	3.01327	0.241821	2.30991	5.38503	4.94634	4.85009	4.78047	1.97966	6.28669	5.54216	5.15938	1.15622	0.290663	5.85342	3.95441	5.9588	3.63858	7.14756	2.88523	2.76704	4.4827	3.11101	3.74773	3.03048	4.95212	-0.155522	4.57281	6.95908	6.36619	4.36103	2.29536	8.03937	5.83929	4.52894	6.56092
ENSG00000136883	4.76576	3.57585	1.68135	3.96483	3.23123	4.21436	3.04122	3.25214	2.37473	2.88396	1.47053	3.04264	4.02593	2.975	2.88302	3.73955	2.9264	4.17162	3.75457	3.15368	3.3406	2.44407	3.99182	4.10185	2.45935	4.02087	1.45408	2.56115	2.57901	3.54053	4.28119	3.18216	2.82478	2.91505	2.08675	1.55463	2.99681	1.44272	2.31744	1.79945	2.89113	3.87676	3.08711	3.2349	2.83648	-0.469609	2.95861	2.98867	2.83069
ENSG00000137745	-1.93523	-6.21962	-0.178937	-4.46311	1.01998	-2.4081	2.31186	4.36197	4.87891	-0.774169	-0.950638	1.54428	0.560101	2.35911	3.46635	-1.13403	4.80566	1.48283	-0.966467	-1.54746	-1.83559	1.02062	-1.23406	0.346649	2.24659	1.18165	-2.71154	-0.479162	-1.115	-2.30131	-1.79862	-3.37013	-0.54047	-1.05436	-1.09331	-0.287881	0.834492	-0.788633	0.333714	-1.94728	0.163587	-0.0564367	-1.98011	0.996716	-1.12378	-1.11393	-1.87471	-1.68822	2.19345
ENSG00000138271	-4.54441	-4.4609	5.0072	2.30112	2.62747	-1.46317	1.39849	2.00942	4.68547	-2.0162	3.50585	2.45482	0.484619	2.86545	4.57758	-5.87512	4.20692	-0.877715	1.60347	2.92707	-2.38069	2.24881	2.37892	-0.982234	0.386587	2.89425	-0.996013	-0.538858	-1.42255	-1.81969	-1.34242	-3.20337	-0.74285	2.73638	-4.60305	3.54509	-0.908563	0.632232	1.60271	-1.33417	-2.8779	-1.65074	-2.73096	-1.8543	-1.0598	-0.60073	-1.84023	-0.93742	0.0973905
ENSG00000139540	4.92908	6.07731	0.111422	4.50235	3.07215	5.2763	2.56794	0.657543	0.18957	1.63105	1.47822	1.66453	2.57639	1.60367	2.00612	4.6067	-0.31871	2.6853	1.73447	2.97923	2.17575	0.318441	2.37652	3.05273	-0.605961	-0.111595	0.0035576	3.09576	2.26784	0.181408	2.64517	3.33038	3.48045	1.75024	-0.947684	0.462521	3.0006	-1.84557	2.59416	1.26435	3.72636	3.65059	2.83781	2.20267	3.14181	-2.80912	1.63112	-0.0584149	0.660994
ENSG00000139737	3.63375	2.87529	-0.00373897	2.49548	1.89014	3.61028	1.66	3.66371	2.31425	3.7752	1.94566	2.82467	4.18389	1.52553	2.41493	3.95126	2.42823	3.34393	3.90321	2.96406	3.38128	2.74034	2.50041	3.00474	0.362372	2.49747	4.03378	4.19878	2.895	3.70172	3.49508	3.4618	0.460768	2.48948	4.26801	3.05604	1.187	4.30002	0.830773	3.36393	3.02914	-1.1565	4.53143	3.65175	2.23542	3.70093	4.26789	2.84135	2.39958
ENSG00000140519	-1.55814	-3.8281	-0.381678	-3.5396	0.521599	-4.79801	-1.92958	-0.489502	-1.78391	-1.55962	-1.54024	-3.91154	-1.40016	-1.48861	-1.15034	-4.5965	-0.061648	-6.5593	-2.73357	0.290436	0.495693	-1.05839	-0.810971	-1.10524	-4.73759	2.04995	-4.21775	-1.51549	-6.63048	-3.32757	-1.55544	-1.14264	-3.95737	-1.20431	-4.18743	-0.669533	-3.00273	-2.19099	-0.929211	-5.17787	-0.199736	-2.45823	0.00198122	-0.0777993	-2.98497	-2.22368	-1.98722	0.0344795	0.379887
ENSG00000142484	-1.10196	3.34551	2.27347	2.84856	3.26459	4.16728	2.12405	0.755434	1.57624	5.49524	2.54068	2.32718	1.66278	2.25564	0.40196	-1.69399	0.0560567	1.42806	2.82196	3.23688	2.76718	0.469982	1.85319	3.36809	1.99122	1.68866	1.76996	2.32419	2.91387	2.48564	2.85757	4.50072	1.8203	1.91155	3.12271	3.05798	2.85985	2.48802	1.75841	2.74554	2.48624	5.33997	3.7133	2.87271	3.70543	3.99136	2.50392	1.59667	2.10222
ENSG00000143365	4.97319	5.46678	1.41576	3.82129	3.10812	5.36557	4.53149	4.55396	2.97186	2.70739	3.07834	3.97198	4.08777	3.83938	3.4695	5.5905	2.99431	3.30698	3.61725	1.64106	3.913	3.80433	3.79746	3.55927	0.660369	3.21641	4.45494	4.79212	2.95327	4.92435	4.50438	3.26493	3.26643	3.80391	4.82355	3.25008	3.21281	1.56894	3.88678	3.99434	2.00619	4.47534	2.95228	5.077	2.29747	3.64154	4.1908	3.41272	4.0775
ENSG00000143416	3.7485	5.8782	4.64305	4.28036	4.84175	3.98524	3.63023	4.20486	4.53198	4.86756	5.39099	4.81491	3.85367	4.52604	4.40988	3.78707	3.45929	4.3526	5.1698	5.7848	4.36021	4.69986	5.14917	4.9213	4.22875	5.09052	4.94151	6.10846	4.44345	5.60619	6.4821	5.29812	5.92438	4.96969	5.84543	5.10994	4.47267	4.21109	5.01395	6.15862	4.66013	5.37966	4.70463	4.48004	3.27155	5.32383	4.6716	5.22373	5.3207
ENSG00000143850	4.14515	4.59927	5.95728	4.59604	6.70908	5.25672	6.04873	5.91289	5.1179	6.36272	5.83461	5.84569	6.66746	5.59998	5.64181	5.67569	5.55051	6.19936	6.45448	6.56037	5.82368	6.14922	6.65492	6.06818	6.39929	4.99169	6.06059	7.06181	6.8499	5.9008	6.69168	5.69283	5.7273	6.08913	6.9873	5.81531	5.44988	6.28425	5.77592	6.83981	6.17121	5.636	6.21784	6.24033	5.99896	5.85986	6.8009	6.57902	5.89142
ENSG00000145384	-7.43442	-3.09031	-4.15795	4.95646	-1.3057	-0.103737	0.0416012	-2.88307	-0.390722	-1.83693	3.14646	-5.94026	-1.74614	-2.57899	0.78711	-5.28976	0.126692	2.31167	-2.45553	-0.622021	0.278798	-4.5926	-2.2671	0.359651	-3.50471	-0.635699	-5.2886	-1.92474	-2.44814	1.87761	0.174007	4.74414	-4.91329	-2.99163	-2.78832	-3.22042	-1.77243	-0.87936	-1.27727	-3.63139	1.02188	-3.55268	5.50517	1.6582	-4.21767	-2.18727	-3.81712	-3.69187	-0.163983
ENSG00000147509	-3.1143	-3.77037	1.58386	-2.06148	-1.67404	-3.78673	-3.54946	-1.12343	-6.53605	-1.41496	-0.575898	-2.04983	-4.30454	-3.55743	-0.385667	-3.10821	-2.12503	-7.68206	-3.37752	-7.93109	-5.02792	-2.54366	-2.84012	-3.91691	-2.04769	-2.63998	-4.17819	-3.10347	-5.55418	-4.12163	-3.96632	-6.41876	-6.41876	-1.48445	-2.19568	-0.512767	-4.61649	-3.01418	-4.48329	-6.53605	-1.97746	-2.6054	-3.14577	-0.857634	-0.532503	-6.79825	-2.51008	-4.91013	-1.84658
ENSG00000147697	0.120197	0.999699	1.61733	-0.697576	0.0283666	-1.12178	1.24758	2.07085	0.397783	-1.57838	-1.59751	-0.45013	0.938824	-0.348664	1.9784	-2.52451	2.44515	-0.813313	-0.333113	0.0192457	-1.16907	-0.263111	1.76508	-0.821659	-0.199538	1.72775	-1.18896	-2.43832	-0.952232	1.4026	-0.786293	-0.780584	-0.466197	1.18001	-2.0224	-0.210664	-0.426594	-0.67294	0.956309	-2.39476	-1.09432	-0.381536	-1.16603	-1.11428	1.70791	-2.06969	-1.2405	0.301893	0.316929
ENSG00000148344	1.50477	1.65887	4.07383	4.68035	3.00383	-0.664103	2.45702	3.38186	4.47752	2.19393	2.52193	4.10971	5.58106	3.65736	5.88144	0.683213	4.99584	2.82382	4.25557	3.00191	1.8013	2.36261	4.01766	2.00492	3.64122	4.04608	2.4076	2.57602	1.69924	3.21484	2.50506	4.73009	1.1819	3.71323	1.07507	3.56648	2.61856	3.24699	2.21438	1.21481	2.2842	5.28717	5.20316	2.23443	2.43835	4.49714	3.20705	4.70939	2.84124
ENSG00000148680	-0.647913	-3.55807	-1.2814	-1.33766	-0.120646	-0.501954	-1.78442	0.438956	0.709899	-3.01521	-0.759324	-2.42553	-1.27728	-0.542857	2.39305	-6.21567	0.747249	-1.24621	-2.15321	-1.9164	-0.788422	-1.18684	-2.23398	-2.22883	-1.28161	-1.02251	-1.61684	-1.21474	-1.50939	-1.7532	-2.77272	-1.73882	-1.05876	-0.70698	-0.931534	-2.21903	-0.800817	-0.120861	-1.7403	-2.41972	-0.08914	-3.31868	-0.701202	-2.37311	-2.44538	-0.828485	-1.15388	-1.05937	-1.71895
ENSG00000148935	3.41766	2.06832	-0.975842	1.57738	1.78316	3.31122	0.204007	0.822216	0.806443	3.44349	-0.269194	-0.134281	1.81509	1.09912	0.661546	-2.66932	0.533132	0.52861	0.0653427	0.29032	2.03135	-0.371247	1.39688	1.90418	0.673102	1.31998	-1.13514	0.362062	2.65051	-1.51845	1.0531	3.06134	-0.372561	-0.169782	-1.95193	0.642262	1.55679	0.619724	0.0752755	0.153155	-0.96358	0.998924	2.39257	-0.488155	-0.465906	-1.71237	0.219113	-0.257617	-0.310204
ENSG00000149260	3.84283	4.82543	5.44531	5.57031	6.28809	4.92218	7.13666	6.69388	6.45857	5.8955	6.31397	7.09442	5.88197	6.38563	6.69314	2.36616	6.337	7.4408	6.41018	6.74833	6.80979	5.99167	6.8254	6.85859	7.01537	6.01563	5.41884	5.58388	7.3968	6.91035	7.21178	7.06581	6.5679	6.71989	6.27979	6.60408	6.71699	6.59897	6.84725	6.51792	6.02964	7.60325	6.22351	7.07685	6.24084	6.69449	6.74984	6.91496	6.51604
ENSG00000149948	1.99329	4.79349	6.53729	2.67303	5.17986	4.71833	3.58059	2.31651	3.86485	2.00579	1.55605	3.60175	3.22263	3.80316	3.61645	6.44207	6.13804	3.63155	1.65473	4.53296	3.0079	2.64304	2.00672	2.6232	1.98278	3.00748	1.63528	1.14256	3.1236	0.901321	3.0692	1.5193	3.70655	3.79054	-0.647157	2.36004	3.43258	2.01785	3.7934	2.47267	3.23209	2.89048	0.213494	0.763231	3.30272	1.13657	2.30599	3.23027	0.77022
ENSG00000151023	-3.12078	-2.3105	1.10111	0.621249	-1.24409	-2.1197	-1.65044	0.385591	1.61628	-1.0917	-1.32688	-1.07294	-1.64584	-0.0709803	-0.497528	-4.69915	-2.07174	-0.464105	-1.89355	-0.468249	-2.32421	0.753819	-0.791462	-0.612778	-2.54796	0.490135	-0.118471	-0.91697	-2.51496	-1.94129	-2.50944	-0.685557	-0.466082	-1.19704	-3.17519	-0.63529	-1.13548	-0.478058	-0.891086	1.25621	-2.4139	-1.47292	-0.410247	-1.91924	-1.98694	-5.39293	-3.12621	-0.390821	-0.14866
ENSG00000152128	3.76936	5.17127	2.178	3.82213	2.99833	5.51947	4.37286	4.19784	3.61784	2.73826	3.94651	3.76843	2.62706	4.2751	3.7939	5.49691	4.00781	3.84654	3.5709	3.13887	3.43182	4.26659	3.65695	4.13589	1.02295	1.86006	4.36317	3.57908	3.95711	2.32968	4.57289	5.32657	4.29426	2.84529	2.84488	4.95975	3.24559	3.176	1.7022	4.0449	3.28827	0.455014	3.67894	3.69769	4.16439	4.07263	4.03502	3.88086	4.62445
ENSG00000154102	-0.235752	-0.562544	2.4536	0.533559	-2.25871	-1.12017	-0.208966	-0.920394	1.62716	-2.20479	-3.39836	0.229371	-2.57315	0.866501	1.54917	3.30369	1.41911	-5.97481	-1.45349	-1.49594	-2.20238	-0.633199	-0.0833469	-3.33278	1.13521	0.778916	-1.35307	-3.45996	-3.42007	-0.154448	-2.43387	-1.90764	-3.03918	0.111169	-2.2448	0.7705	-1.57541	-0.415227	-1.31393	-2.48888	-1.0318	-3.76476	-2.2115	-0.835496	0.332817	-2.9779	-2.87091	-1.34335	-0.174777
ENSG00000154153	5.76204	4.0374	2.44368	6.1635	4.31191	2.41508	5.01508	3.75871	4.31017	3.48362	3.96843	4.51582	4.1603	5.46355	3.48118	4.424	4.1928	5.66706	4.89755	5.25998	5.44479	4.74474	4.44342	4.63189	5.1337	4.98148	4.95853	6.52933	5.39705	5.81605	5.88966	6.6636	6.24296	5.90055	5.54003	3.97345	4.90432	4.81035	5.68733	4.81162	5.46823	6.26413	5.85365	5.94801	6.04463	6.99453	5.36188	5.86674	5.7281
ENSG00000154646	-3.9716	0.387975	-3.29532	3.42407	0.415954	2.24308	1.06181	-6.40902	-3.14162	1.58209	5.15941	-5.81947	0.154173	-3.48579	-1.84467	-5.12548	-4.83365	4.45201	-2.28624	-0.73742	-4.25511	-7.49934	-5.81947	2.2973	-0.90024	-1.6559	-4.79046	4.3982	1.31485	2.51516	-2.42157	4.56608	-3.51371	-0.892421	-0.0705226	-2.43628	-0.90031	-0.617561	2.77125	-3.10444	-1.61229	1.67968	-0.488581	1.39272	-5.72576	5.77179	-2.73205	-7.75895	-1.233
ENSG00000155093	6.00495	6.41023	4.54215	4.05903	5.33398	5.9648	3.90707	5.91565	5.43001	6.94343	6.03525	4.62996	4.34381	5.40306	4.17732	5.41911	5.41979	7.16809	5.57971	6.56064	6.45357	5.04215	6.78121	6.33556	5.68545	5.26925	5.71116	5.59812	6.0734	5.63925	7.08782	7.05889	6.4049	4.0343	6.6272	3.57729	5.66521	5.81407	6.32137	5.7346	4.33325	5.6335	7.70182	6.44938	4.55684	6.29781	3.90016	5.74742	4.8191
ENSG00000157152	-2.18685	1.35821	-3.16991	-1.55106	-1.53468	3.47	0.901593	1.52282	-1.85872	0.60439	0.454163	0.783528	-2.19159	-0.636107	1.01885	-5.86703	0.148189	4.30352	-1.77111	0.86403	2.23772	-2.78963	0.885857	1.24113	-2.27444	-3.42157	-0.740321	2.39273	-3.59722	1.64358	-3.39083	1.78315	-3.47609	-2.8095	1.38435	0.44398	-2.0172	2.42244	-1.89939	-0.430877	2.27989	-4.23428	2.74983	2.85502	0.511651	2.21876	-0.684802	-1.45153	-2.00921
ENSG00000157388	4.48073	4.64189	3.19042	5.56503	4.28063	3.00223	5.26555	4.48775	4.42789	4.99784	4.20749	4.4356	5.03628	5.15567	4.69939	4.7626	4.57584	5.57145	4.06781	4.59774	5.44846	3.73388	5.58465	5.34132	2.31303	3.57906	4.02345	4.92945	5.27848	3.91644	4.57732	5.73045	4.88956	3.1958	3.05026	3.44368	3.29117	3.42224	4.04074	3.72868	2.45009	3.71051	5.15195	3.77999	4.14863	1.6235	4.86536	4.99858	3.72154
ENSG00000160862	6.90774	6.25028	4.65197	5.60566	5.1148	3.41995	5.97339	4.34928	4.20881	6.15492	3.2539	5.00765	5.97005	5.53659	3.93647	4.86622	6.3236	4.74822	4.20636	5.07884	5.14602	3.70722	5.20786	5.12551	4.49429	5.52996	5.9476	5.04953	5.95082	4.00473	5.37604	4.62198	5.31087	2.36578	3.95205	4.38927	5.14436	3.3077	3.97303	5.66844	2.27414	7.2337	3.86486	3.34912	1.45758	3.08856	5.33073	2.79119	6.47513
ENSG00000160867	4.17673	5.5507	3.21622	4.85282	4.91702	5.79889	3.13621	2.98114	1.90308	6.14164	3.76786	5.57494	3.9049	4.20622	4.04558	6.30415	2.55484	4.66845	4.73253	4.56933	4.64831	2.67747	3.9226	4.67105	4.87497	4.23681	3.33346	5.58847	4.87671	3.45251	4.26342	3.71638	5.39487	4.26974	4.1009	4.99843	4.56447	3.69057	4.21911	4.42045	4.34785	5.21228	4.12296	4.75571	5.90193	1.90217	4.77568	3.51099	3.43204
ENSG00000160868	-1.69109	1.88756	-1.02462	3.30898	-0.208198	1.90412	-0.0446114	-1.79241	0.521639	1.70335	5.06243	-0.153698	0.0572647	-0.327345	-3.10828	-1.17076	-1.74643	4.47593	-1.41707	3.85044	1.46288	-1.54895	1.37913	1.67028	-0.7459	-0.622891	0.0603009	-0.817401	1.17186	3.6563	0.144062	4.47278	-1.51938	-1.54531	1.52911	-0.103855	0.0419604	0.130169	1.95397	-1.83436	1.62512	-1.0152	1.06433	2.74791	-1.32246	1.70829	-0.820086	-1.57176	2.89505
ENSG00000161638	4.66217	5.88163	7.51423	5.45113	6.05976	5.65152	5.43113	6.89882	6.34276	7.04521	7.20709	6.5557	5.61623	6.00529	5.82156	4.3074	5.8204	6.17592	7.27827	6.10991	5.21828	7.60791	5.84739	5.67682	6.48126	6.27749	5.75251	5.52971	4.80067	5.07162	4.71693	5.40281	5.58621	6.59788	7.27875	7.24032	6.9464	6.00449	7.21659	6.76212	6.61212	6.87554	5.99218	6.06323	5.66073	5.68605	6.15946	6.39465	5.65908
ENSG00000162174	3.57354	2.00457	1.59918	4.19236	3.18367	2.00498	1.82561	3.07382	2.57953	3.34509	2.05747	3.08557	3.13806	4.24313	3.7977	3.13002	2.25021	6.03736	3.86389	3.88177	3.68185	2.5335	2.37583	3.04555	1.73573	3.00932	2.48068	3.81925	4.95413	2.46428	5.14313	5.69646	4.57288	3.54417	2.07809	1.36661	3.77953	3.85217	3.94024	3.6385	1.54118	2.9577	5.32444	4.03933	4.03414	3.72901	4.34965	2.96212	2.82036
ENSG00000162482	2.9372	4.40938	2.70883	3.07314	2.58627	6.86295	6.1846	5.11167	4.07308	2.78862	4.96886	4.61342	3.35777	3.74593	3.46113	6.64024	2.06546	5.42353	3.25573	4.13148	3.76811	3.70694	4.27698	4.79818	5.44184	3.49895	5.05388	4.55531	5.39761	5.98402	6.37078	5.00237	6.23187	5.40903	3.66057	5.97798	5.31405	3.68192	4.2363	5.50585	2.62584	3.25541	2.83068	6.0842	5.02003	2.08563	3.82297	3.89115	4.45964
ENSG00000162896	7.60987	6.47672	7.0828	9.84483	9.7208	7.47338	8.08038	9.61612	8.8596	6.73059	8.37715	9.20216	10.298	7.98025	10.399	6.30309	8.95302	11.1105	11.2366	6.75584	10.9439	7.07117	9.86094	10.3989	6.68531	11.5098	6.95598	11.2787	9.66554	12.6788	11.8782	9.77526	10.5046	11.8825	11.7968	7.07765	9.28572	8.80474	7.87653	9.55137	10.727	12.5782	7.31393	11.3721	9.60074	10.0141	11.2845	12.7221	11.6639
ENSG00000163072	4.65507	3.58554	3.88118	4.62925	4.68218	3.4993	3.85059	3.67226	3.07501	4.70754	3.70677	4.76297	3.71655	4.43144	3.86472	4.46359	3.4625	4.89287	4.11202	3.91027	4.66152	3.51872	3.96931	5.28524	4.12999	3.71363	4.37617	5.04128	4.18134	2.85878	4.50984	5.26086	5.35169	2.74732	3.8986	4.53694	4.32204	3.7799	4.67684	3.92752	3.17097	4.96093	4.44745	4.62204	4.98514	3.22118	3.05866	3.21742	4.83439
ENSG00000163220	3.89694	2.07082	3.29804	1.41592	2.83862	2.85613	2.18386	6.5268	3.7618	3.2136	1.46219	2.90726	4.65964	5.21982	3.93858	3.53317	6.84397	3.12655	3.19809	2.58722	2.28022	3.80398	3.15031	1.98539	2.88976	5.00436	3.90824	5.22856	3.07781	4.17856	1.51042	3.49715	2.69669	4.54304	2.56887	3.425	4.15307	2.86983	3.44251	4.80857	4.53419	4.05074	3.16714	1.33177	3.2665	3.93958	3.4536	3.72034	5.06688
ENSG00000163568	-0.422291	-3.12198	-1.64942	-0.187607	1.47641	1.4536	-0.650618	1.22471	-1.84035	-2.65606	-1.71175	-0.989366	2.54147	-0.436632	3.44333	-2.48214	2.47712	-1.79192	-1.87564	-3.09752	-1.20347	-1.1391	-1.03884	-0.29039	-0.645433	0.335452	-0.372295	-0.315902	-1.40681	1.7633	0.647437	-0.272996	0.23063	1.46337	-0.914121	-2.85089	0.238705	0.454558	0.0425889	-2.54938	1.82819	1.83093	-1.32337	-0.388181	-1.50719	1.21904	-0.329879	0.474058	3.25095
ENSG00000163618	5.53123	4.5943	2.18336	5.12975	4.19373	7.31812	4.82577	4.60413	4.82896	5.15437	3.01588	4.45742	3.42079	3.80409	3.90714	5.60406	4.85023	5.559	4.53101	3.47466	6.22031	3.08483	5.97907	5.42716	3.69152	3.6785	4.60592	5.80602	5.51547	1.13577	6.10613	4.15858	4.31098	2.04553	1.39556	3.72184	3.44318	3.89167	3.08746	4.45539	3.77018	4.10082	5.75109	3.27746	4.11078	2.29583	2.16882	3.14172	3.76258
ENSG00000164185	-6.57439	-4.1169	-2.60214	-1.35968	-3.11984	-2.32513	-0.744566	-1.36403	-0.655149	-2.42548	-0.613008	-4.12717	-1.98294	0.0381253	-1.67876	-3.66594	-1.46636	-2.83524	-3.41376	-0.388693	-2.26985	-0.9124	-1.04163	-2.52988	-1.41944	-1.26074	-2.55229	-2.23037	-2.90397	-2.47115	-2.09378	-3.35209	-3.17487	-3.66774	-2.09045	-1.72793	-1.39761	-2.77137	-2.25257	-2.45865	-2.28148	-1.4211	-2.09389	-0.301114	-1.41173	-3.62878	-1.41134	-2.2851	-2.82783
ENSG00000164266	12.1141	10.4711	7.13243	8.07982	7.23599	10.9732	7.46996	9.04335	6.88298	7.91609	6.45575	7.64172	7.83874	8.49823	7.74876	9.85323	6.33115	7.26089	8.77406	7.15097	8.08292	9.25178	7.95678	8.34637	7.9069	5.12239	7.42574	9.13669	4.27571	9.70313	9.52423	9.81975	6.99466	8.50761	10.3139	3.80967	6.5836	7.68485	8.77044	8.05181	7.18217	8.0721	8.26432	5.51282	6.22877	7.46697	8.22097	5.96746	6.63134
ENSG00000164509	-2.09983	-3.86274	3.11905	-0.61503	-1.24758	-1.68	0.284213	0.0873368	-0.382001	-2.63631	1.89151	-0.60568	-2.31133	-0.194481	0.347912	-0.825185	0.983122	-3.9006	-3.6536	-0.747076	-3.31009	-1.79412	-4.40029	-0.44501	-3.29437	0.143526	-2.05823	-2.90171	-5.37062	-0.307792	-4.19339	-1.9473	-2.55709	-0.244787	-1.57184	-2.33544	-2.76612	-3.01868	-5.7442	-3.55094	-3.15545	-3.90239	-3.83235	-1.99007	-0.749419	-3.3482	-1.93911	-2.17278	-0.892476
ENSG00000164619	-2.00599	-6.37016	-4.42499	-1.17702	-2.35695	-2.68156	-0.619267	-1.17303	-1.70525	-0.943739	-1.03768	-3.35913	-1.59755	-3.38883	-1.21775	-3.74639	-1.2076	-2.13413	-1.57016	-1.54958	-1.41525	-2.34207	-2.27267	-1.74099	-0.539263	-1.62015	-1.31256	-2.47551	-1.34832	-3.23636	-3.10469	-2.6324	-3.50349	-1.73783	1.42187	-3.17337	-1.32755	-2.27308	-1.4033	-2.33553	-1.58135	-3.55045	-2.60031	-2.48543	-2.15513	-2.22054	-1.56186	-2.53018	-3.28842
ENSG00000164690	2.13002	2.74052	2.97346	3.12833	3.50817	0.818362	4.84754	3.51883	3.80819	3.6476	1.67871	3.13604	5.0507	3.79576	3.00153	-0.629144	3.73934	5.31728	4.3478	5.24856	4.23444	3.13553	3.7182	4.09359	3.91447	5.0956	4.72662	4.20729	5.69305	4.76679	5.85478	4.67136	5.76321	4.29698	3.85772	1.68373	4.0301	4.52366	3.5226	4.04942	4.07601	4.75044	4.98485	5.20217	3.84231	4.65221	3.50696	4.99952	4.39643
ENSG00000164749	3.93445	4.26164	4.95022	5.60497	5.69452	5.3108	5.19651	4.92194	4.47388	6.00893	4.96832	5.35912	5.4865	4.89	5.58064	4.85811	3.54688	5.79725	4.94499	6.28348	5.29706	4.47412	5.05177	5.43302	5.45353	4.08625	4.95199	5.16238	5.94784	5.51305	5.66482	6.12155	5.51646	4.9226	5.1517	5.02863	5.31258	5.33269	5.14353	5.56642	5.42965	3.3017	6.08333	5.48576	6.40069	4.70044	5.20575	5.11717	5.43721
ENSG00000165188	-0.409069	-1.37619	-1.04471	-0.249815	0.325971	-1.14	-0.687635	0.91168	1.68067	1.32844	-6.20049	0.719609	1.99399	0.474304	0.925276	-0.0377512	0.205261	1.8777	2.54693	0.585942	0.375513	1.86227	1.18639	1.14955	-3.25354	2.18927	1.76993	1.41753	2.27263	2.91279	2.26679	-0.365837	0.66546	-0.874756	0.77992	1.85768	0.910628	1.19351	0.961555	1.43728	-0.623332	2.5694	1.75466	1.48755	-1.33793	0.612602	2.12338	3.35656	1.98591
ENSG00000165323	1.10274	1.63508	3.28534	3.32997	1.76264	1.23664	2.67938	2.96489	1.1351	3.24904	3.97992	2.46763	2.78189	2.80982	2.66993	-1.34317	3.82314	0.987011	1.97413	1.10807	1.92468	1.54951	2.24002	2.22704	2.8291	0.559121	2.62062	1.02094	2.36293	-0.658393	-1.63722	-0.772063	0.900539	1.9995	1.9562	2.97907	2.4924	1.35244	2.70637	2.88026	2.41668	1.35265	0.897025	1.10563	3.67347	0.680375	1.41905	2.17982	0.399035
ENSG00000165810	2.10191	1.81537	0.680753	1.94538	1.76957	1.46294	1.36132	0.154015	1.79815	2.29785	0.543682	2.42255	2.13366	1.8809	0.000318431	0.544513	2.51883	2.94049	1.63117	2.23797	3.24514	1.66326	2.52125	2.10775	2.88737	1.45005	1.80833	2.59166	3.88671	2.85676	3.65047	1.78838	3.20235	0.671537	1.58738	2.04566	2.24439	1.76762	0.605345	2.5024	2.01769	0.922788	2.08971	2.98546	1.17468	2.63405	1.49426	1.71669	2.68449
ENSG00000166126	2.17433	2.48801	3.03561	4.59432	2.87629	2.14754	1.61266	3.62443	3.97609	3.03763	3.43183	4.0764	2.97015	4.05807	3.82087	-0.0967143	1.82574	3.89457	4.13834	4.73901	3.50414	3.8942	4.46602	4.15755	3.19492	2.80298	2.55881	3.26884	4.21578	3.83448	4.37427	3.74003	3.39834	4.60586	4.80911	3.4782	3.07128	3.09744	3.26855	1.94167	1.23841	4.27954	3.59297	5.22777	4.56886	5.21831	3.96272	4.80048	3.96878
ENSG00000166206	3.90164	2.30597	2.20281	4.16035	3.28028	1.42471	2.12285	4.24531	2.66636	2.54622	2.40089	3.61888	2.6513	1.56137	4.38173	1.67534	3.67726	3.53081	3.40748	1.71105	5.26724	0.592578	3.87676	3.52741	1.40045	1.59936	2.05233	2.72554	3.66032	3.84803	2.82566	4.81362	4.08418	4.44929	1.73572	0.960526	2.17301	0.914323	1.31905	4.6155	-0.361314	-2.47552	4.8045	1.33656	3.76697	-1.11368	0.0896529	0.893811	3.54219
ENSG00000166448	3.15345	3.53836	0.476493	2.92284	1.76195	0.802196	3.55885	3.1114	1.78717	1.57344	1.7707	1.09854	3.20334	1.94686	2.4353	-0.571698	1.58899	2.37076	2.68834	2.64919	2.17529	0.795209	3.00444	3.29029	0.575974	1.82513	2.92462	1.45134	2.94017	1.87848	-0.270762	0.626047	0.710955	-0.0755377	1.5034	2.29319	2.78995	2.48703	2.84433	1.86788	1.65416	0.0267857	2.54987	2.47232	2.69602	1.88862	1.38708	2.27606	2.23161
ENSG00000166535	-1.97495	0.218625	5.93413	0.00348756	-0.15346	-2.85513	-2.77924	1.20005	-1.66484	-3.09673	8.61218	1.25225	-3.40648	1.00544	5.59844	-4.48663	2.89617	-2.32207	-4.78017	-1.86366	-0.793584	-2.50953	0.520466	1.81368	4.82191	4.50238	-1.58142	-3.06168	-2.62964	3.26875	-2.81131	-2.22514	-1.57237	2.61632	-1.46611	2.93209	-2.38736	-2.16876	2.24174	-4.25883	-3.51024	-5.03525	-2.4003	4.2333	2.74523	-0.486366	-2.41827	-1.08524	-0.912906
ENSG00000166866	0.279604	4.50426	2.52785	4.66359	4.57746	3.66625	3.52633	2.07453	3.37863	5.20715	5.64918	4.45078	2.91189	3.53237	3.77683	-1.67212	1.39039	3.08069	3.87081	4.36938	5.97119	2.90074	4.07648	4.50031	1.37037	2.27415	4.23232	4.81177	4.08069	3.51864	5.28819	4.54064	4.8786	1.03801	3.81999	3.64733	4.14642	2.21995	3.60763	5.57169	5.05449	4.06825	5.45588	3.67846	3.73286	0.651638	1.42496	3.35484	4.10441
ENSG00000166959	1.76819	4.24463	-0.86427	2.63225	-0.00392202	1.48679	1.15999	1.08349	3.4764	1.73207	2.73522	2.72446	3.12506	2.309	2.02343	-1.10886	0.307179	3.07512	1.25351	3.15651	4.58945	-0.0954822	1.63393	3.59565	3.57758	2.68194	0.328589	3.14967	4.36151	3.93962	5.43281	5.91331	2.76455	-0.525895	3.37235	2.07303	2.35322	2.26115	2.72564	1.9287	1.824	3.70848	4.5092	2.36338	1.87747	2.13074	0.612091	1.97853	3.21222
ENSG00000167037	4.02982	3.74449	1.32002	2.6997	1.48009	2.83503	1.91647	2.72564	2.6891	3.47037	1.69007	1.68497	2.03655	1.32086	2.32632	3.74502	2.45745	2.96257	1.31414	1.52347	3.60375	1.35071	3.26961	3.01254	1.74651	2.32081	1.95369	2.49127	3.0046	1.58853	4.14583	3.25031	2.83328	1.53605	1.54129	0.787055	1.22005	2.60154	2.07929	2.25804	2.45862	0.642294	3.9023	2.17049	1.44597	0.34193	1.73911	2.14243	2.05408
ENSG00000167588	0.633621	-0.489069	-0.392624	3.68512	1.58993	-0.105518	0.82083	1.77125	1.74496	1.43068	0.603205	1.37627	-0.709803	2.68625	1.89913	-4.40869	0.976613	2.62183	1.26981	3.46392	3.08731	0.0187062	3.44701	2.99477	2.80562	0.525173	0.0302744	2.02284	3.34452	1.45935	0.799661	3.14043	3.53325	-0.437533	0.975514	1.50784	2.85321	-0.182939	2.84025	3.94092	1.94585	4.60516	0.293648	1.73006	2.08305	0.579287	-0.460243	-0.343972	2.16374
ENSG00000167741	4.16622	4.24038	1.14223	4.41471	2.73827	2.01048	3.95686	3.25763	3.03104	0.0414547	0.384448	2.33038	3.80344	2.12395	2.92701	3.99239	3.27532	1.96313	4.26956	1.91229	3.48801	0.284594	3.58277	3.82273	-0.21214	3.24404	2.44761	4.51402	4.27129	2.96351	4.4067	2.74088	4.06341	1.85826	3.27915	1.92758	2.57117	4.19196	3.20788	2.60982	2.92653	0.463792	2.11575	3.92738	3.25386	1.41827	3.19876	3.85151	4.23235
ENSG00000167861	5.33823	4.61729	3.846	5.02531	3.91967	5.84131	4.2806	5.62784	4.45556	5.98934	3.86957	5.72384	4.97591	4.93658	4.97562	5.71005	4.15048	5.24004	5.72485	4.80877	5.87628	3.69373	5.1384	5.43558	5.1873	4.2743	4.45379	5.25667	6.24934	5.56479	5.66332	7.38185	4.98273	6.14697	5.02097	6.33438	4.57407	5.76004	5.78547	5.60494	4.74036	6.02118	6.76271	6.84229	4.37577	7.55026	5.42694	5.47324	5.27319
ENSG00000167964	3.16787	-1.71665	-0.882439	0.295357	0.015506	0.518453	-0.410901	1.49546	1.19219	1.3735	-1.24955	0.413288	0.568445	-0.188876	1.06837	-0.0717319	0.800154	2.88629	0.951929	0.628876	1.20186	-0.297069	2.66887	1.95745	-0.506638	0.27156	-1.25753	0.57442	1.28772	-1.06377	3.18127	4.11517	-0.363643	-2.12179	-2.35117	0.429539	-0.143057	1.4037	0.0241526	1.2507	0.400148	-2.03842	2.93646	-0.43749	-0.766142	0.812467	-1.59912	-0.236243	0.336278
ENSG00000168032	4.49673	4.37302	0.825232	1.12067	1.58723	5.21201	2.11287	4.25956	3.18385	2.34974	3.50846	3.04433	2.85632	3.80204	3.09868	6.17631	2.46349	3.44725	3.27776	3.24311	3.20967	1.03443	3.3046	3.69884	-1.2732	1.98539	2.98116	4.91735	3.40133	3.70038	3.63821	2.1121	3.5028	2.85207	4.63494	3.97648	2.95814	1.42699	2.91963	2.89905	-0.476934	2.98207	-0.964299	2.91918	0.218724	2.33004	3.73012	2.4998	2.83392
ENSG00000168350	0.971882	1.43666	-0.148969	2.73569	1.85467	0.798068	3.28049	1.74759	2.18693	0.837067	1.80217	3.40583	1.90024	2.21007	3.11783	-1.95854	0.0460001	2.67384	2.55176	3.69588	4.05225	2.00721	3.00935	3.53209	3.8213	4.63432	2.30725	0.466394	4.35623	3.06222	4.63121	3.9415	4.21836	2.54229	2.31506	3.98156	4.06038	3.33938	3.77836	3.5609	1.49304	2.63299	1.94838	4.58008	3.89667	0.275587	2.46984	2.52251	3.41656
ENSG00000170011	3.56939	1.0405	-0.0427166	1.94385	0.886597	1.10216	0.557728	1.23171	-0.157871	0.644677	1.48786	-0.0949317	0.666622	1.66587	-1.4038	-0.0199119	0.122342	1.54542	-0.119187	0.689023	2.16241	0.360722	0.332092	2.30864	1.43956	0.691771	-0.368595	1.94191	1.31109	0.469971	2.35936	4.6786	-0.537481	-0.171848	1.73672	-3.14536	-0.0459549	1.11873	0.371453	0.147721	0.645532	-3.95251	3.69744	0.9533	0.667514	0.193156	-0.0229415	1.07061	1.08576
ENSG00000170915	4.22043	3.79356	5.27909	5.06815	4.94173	4.54624	4.92928	5.4354	5.26561	4.62156	5.09401	5.01852	5.49826	5.15997	4.56643	5.55547	3.88383	6.13876	6.1319	6.15412	5.91276	5.61776	6.03197	4.72547	5.86452	5.86742	5.33539	6.3523	5.64533	7.17096	7.64716	5.82017	5.40576	6.55874	5.19564	5.70873	5.7326	6.75663	5.36291	5.85546	6.66229	5.50462	5.77915	7.13391	6.36792	6.78977	6.16761	5.8405	5.92453
ENSG00000171747	8.26436	6.71527	7.75214	9.8111	7.86344	7.79705	9.53092	8.1439	8.15725	8.33955	7.28668	8.76259	6.28741	7.7344	8.55832	1.8023	8.05302	9.81614	8.20879	9.47215	8.83932	10.1262	8.24473	8.36116	7.97101	8.21318	7.77695	8.13264	9.15068	8.62286	8.92691	9.85881	9.09835	9.08954	8.2283	8.30121	8.5101	8.7535	8.15891	7.96873	6.96453	8.31863	9.81351	9.51828	8.78658	7.30281	8.4334	8.03315	8.58902
ENSG00000173467	3.46246	3.61926	3.66389	4.96256	5.11198	2.92493	0.854702	3.99599	4.21069	5.73174	4.16444	5.75835	5.02614	3.38847	5.00538	1.77279	3.00422	4.05623	4.43839	1.55011	5.11805	2.99722	4.49146	5.02463	5.10677	4.53679	4.22468	5.11268	3.92404	6.00261	5.89467	6.78983	5.74409	4.76218	4.34663	5.42608	4.32319	4.43276	4.45544	5.00665	4.90087	5.35032	5.49736	5.87042	-1.16588	4.19461	4.65039	4.18544	4.12544
ENSG00000173557	-1.66561	-1.11537	-2.57818	-3.08853	0.592567	-0.341547	-0.240884	-1.28306	-1.39289	0.163384	-0.0617006	-0.839159	0.338019	-1.13756	-0.444599	1.39782	-1.35683	0.547631	1.23393	-0.0190951	2.19597	-2.25297	1.00305	-1.10455	1.58144	-0.525065	-1.67613	1.84629	2.57669	0.236443	1.40298	1.44731	1.15818	0.572337	0.0173774	1.16506	0.742883	1.19106	0.602406	0.836189	0.00782027	3.1451	1.89054	1.52987	-0.0801265	2.44459	0.676568	0.551493	0.478292
ENSG00000173926	3.37665	3.67068	3.36897	3.26676	3.0719	4.23435	2.71049	3.39106	3.56723	4.28323	4.23422	3.7663	3.27973	3.96539	3.12136	5.31593	3.2487	3.20246	4.37441	3.52055	4.45017	3.93657	4.24881	3.6579	4.1139	3.65137	3.73478	4.46977	5.00387	4.01407	4.28334	4.25398	4.34109	3.48612	4.62005	2.41652	3.86242	4.04906	3.03572	4.62315	3.29521	3.14044	3.70286	3.9046	2.42147	3.71812	4.03765	4.85462	4.70566
ENSG00000174564	-0.649264	-1.31375	3.94018	1.87759	2.48375	-1.72663	2.88629	2.75944	5.08964	-1.89773	1.9714	0.640129	-0.046322	3.38593	0.681539	-0.199952	2.5462	-0.746981	-0.159523	2.24698	1.27587	3.09171	5.07802	0.135893	-1.13494	4.14536	1.49902	-0.317389	-0.726714	0.514668	-0.699937	-0.481181	1.81906	2.06618	-0.387307	2.14446	0.0536805	-0.619263	0.400687	-0.0777395	-1.27127	1.87011	0.45779	-0.201975	0.300219	-0.63147	0.963241	0.189618	2.96383
ENSG00000174992	-1.64008	-0.805985	-4.70883	-0.83513	-4.95959	0.998381	-3.01818	-1.26334	-2.85065	-1.51708	-0.502756	-4.92636	-6.74161	-3.21914	-4.19815	-2.78259	0.4032	-1.29544	0.261337	-3.41533	-1.29994	-4.029	-2.84876	-5.1594	-3.9292	-4.56244	-7.70216	-3.98797	-3.25105	-0.833832	4.41667	-0.612435	-3.94361	-3.46686	-6.80865	-4.97465	-4.468	-1.70288	-2.47804	-8.5349	1.47421	-5.19056	3.24355	0.317979	-3.79995	2.17002	-4.49106	-3.76394	-2.77783
ENSG00000176177	-4.89019	-7.71569	1.00383	-3.74287	-3.90354	-3.01922	-4.57532	-1.75705	-1.53814	1.79824	-5.0132	1.89578	-3.50877	-1.32505	-0.510211	-6.91947	-2.2119	-0.867644	1.85929	-3.01829	-3.59183	-1.83235	-2.49457	-3.16654	-3.39691	-0.829233	-1.14667	-3.69723	-7.92568	-3.64894	-4.27326	-4.0262	-3.41835	-1.40617	-2.7574	0.503345	-0.199739	-0.818629	-4.77729	-2.23597	-2.63869	-2.39823	-6.91947	-2.78537	-3.96455	-1.46444	-2.86956	-2.98825	-1.88975
ENSG00000176532	1.40172	3.75489	3.05516	4.14986	5.36072	2.30575	4.07451	3.05018	4.30924	3.78117	4.13893	4.18526	4.35739	4.42045	4.56292	2.22547	3.81944	4.78241	4.8795	4.84678	3.94547	3.90514	4.64623	3.78252	4.32095	4.32547	4.5766	5.10267	4.25626	4.62134	5.136	3.66476	5.73372	5.11682	4.19016	4.63638	3.88541	4.93271	4.27008	5.07803	3.45267	4.67912	4.29868	4.59543	3.44404	4.79953	4.37367	4.93519	3.76245
ENSG00000177181	0.551562	0.827296	-0.468114	-0.957143	0.88441	1.30741	-1.01493	0.968836	1.66351	2.04235	0.887703	1.68874	-0.240086	1.77038	1.16542	2.4127	-1.29059	1.7577	1.58939	1.6535	1.68436	-0.142878	0.164119	1.92079	-0.447728	0.986657	0.620762	1.28856	1.61198	1.0605	1.92559	3.36925	1.90269	-2.17119	1.00652	2.58846	1.70322	0.527876	1.73407	1.55237	-1.42397	1.28746	1.10329	0.252795	1.06032	0.797377	1.21165	0.58886	0.200593
ENSG00000177494	-2.86535	-6.66562	2.0077	-3.55134	2.09246	-0.534904	0.2131	-1.38105	2.53755	-4.98577	2.7544	0.594312	-0.749133	0.538981	0.873445	-6.01881	1.3999	-4.64718	-1.60573	-0.863742	-1.05749	-0.945589	1.01201	-0.816324	0.864304	1.23562	0.556734	-3.00016	-2.46964	0.195596	-1.5039	-3.86436	-0.248249	0.419125	-1.18785	0.805447	-0.508847	-1.76205	0.675152	-1.50943	-1.03719	0.49913	-2.93954	-0.763015	-2.38933	-0.514635	-1.6388	-1.66927	0.624793
ENSG00000178401	2.80141	4.80108	4.09493	3.37595	3.86549	3.68804	3.33867	3.12372	3.88717	3.6171	3.22886	4.07375	3.3174	3.33155	3.46432	2.74787	3.24254	4.05481	3.38656	4.18705	3.64887	3.06388	3.73199	4.27135	2.97188	2.97957	2.93357	3.60497	3.43396	2.86158	4.6701	4.47973	3.88552	2.96993	2.78805	4.57345	3.50318	3.00732	3.41254	4.27891	3.1509	4.49285	3.61963	2.34092	2.64997	3.94345	2.94594	3.29408	4.04673
ENSG00000179399	0.228654	-4.2332	-3.69109	0.3086	-2.02773	1.80522	-4.02604	-2.27541	-0.245614	-1.61089	-1.98074	-1.19817	-0.833994	-2.10902	-1.83437	-4.27996	-0.938857	-0.792574	-2.74407	-1.04182	-0.312202	-1.1448	-1.25723	-1.34922	-2.67139	-2.23636	-4.8529	1.70437	-2.59131	-1.1323	-0.0395657	-1.7499	2.5158	-2.04929	-0.661041	-0.475986	-2.98593	-1.913	-1.42117	-1.19657	-1.83211	-7.57601	-1.99041	-0.920273	-1.84848	0.575936	-2.57865	-6.40858	0.210169
ENSG00000179914	-1.26389	-0.249175	-1.89037	1.07131	-1.62206	-2.14539	-1.29177	5.08978	2.26211	-0.234428	0.409084	-3.53073	1.04596	3.57737	2.88953	-1.00249	0.877382	6.62388	5.72765	-1.22111	2.53514	-1.35349	-1.52987	-0.145969	-5.25751	3.43046	-0.0162584	3.86742	-2.14038	6.83949	8.39592	10.1732	-3.19512	5.3939	1.26943	-3.41108	-4.15196	5.54825	-0.129244	-1.60662	5.07265	-2.05348	11.1074	8.70451	0.211518	9.23599	2.86087	2.08743	3.07071
ENSG00000181350	1.00604	1.64726	0.78417	2.37834	2.5728	2.96235	2.18202	0.433487	1.3299	0.984876	1.05234	1.10479	2.451	1.10748	1.2862	1.57761	1.47116	1.82928	2.27722	2.3396	2.35265	0.846732	1.09555	1.86844	2.87532	0.763774	1.1414	2.74892	2.37458	2.04556	2.34591	3.66034	1.69978	0.827491	1.95499	1.08173	1.4117	2.19872	1.14682	1.93237	1.84779	3.091	2.26762	1.75816	2.00719	2.58925	1.86353	1.10086	1.36639
ENSG00000182782	-2.54706	-2.97835	1.11445	-0.0389498	-0.557149	-2.34024	-1.91517	0.389553	2.04999	-0.856341	-3.64309	-2.0517	-1.38404	-0.114072	2.20962	-0.0280227	2.48237	-0.453804	-0.275471	-2.54678	-2.57427	0.15457	-0.321099	-1.38483	0.680582	1.62303	0.549765	-1.54895	-1.12002	1.11269	-2.58968	-2.53764	0.203039	-0.85942	-3.99074	-0.500259	0.488528	-0.912157	0.146227	1.91342	-2.13394	2.13488	-1.97148	-1.79006	0.0976628	1.64811	-0.53813	0.522783	1.28615
ENSG00000182901	-0.0189981	0.264549	-1.12964	-0.332609	-1.2599	3.39468	-0.798698	0.817066	0.571504	0.852142	1.02828	1.37763	3.11023	1.34724	0.370636	4.70696	-1.1997	3.6024	0.386362	-0.421137	0.917026	-1.72329	0.194715	0.047587	-4.1519	-1.34179	-1.28153	1.62436	1.84718	-0.834908	2.09094	-2.12505	-0.428163	-2.49205	-2.93821	0.128007	-0.411482	-1.14026	-1.96859	-0.86559	-2.43181	-4.4284	0.244383	-0.973796	-0.609673	-4.17409	1.99425	0.356885	-0.865601
ENSG00000183914	1.12851	3.13587	2.46862	2.62796	3.88194	0.339301	1.99572	0.44894	3.19733	4.952	5.03661	3.49961	4.26912	3.92677	2.69848	3.7587	3.67011	3.12035	5.38364	3.89142	3.84039	3.65431	4.31896	4.88922	1.79475	4.05157	4.01276	4.56628	5.53595	3.26966	4.60539	1.6492	2.74221	1.07296	4.48826	3.793	2.82897	2.51922	2.86234	4.46294	0.218733	2.86927	1.69828	1.29892	1.71467	3.58934	3.88149	5.5599	3.16446
ENSG00000183960	2.52288	2.19467	-0.318616	2.14649	1.3459	3.0137	-0.00541922	1.78487	0.448765	4.40517	3.61648	1.60975	1.45159	2.0295	1.67961	2.20187	1.84973	2.41447	1.96637	1.85203	2.86874	1.2424	2.50785	2.99944	2.09822	1.77491	3.78991	2.8898	2.38867	-0.102307	3.42042	2.3704	2.52202	-1.16306	2.29828	1.41943	1.84083	0.732555	0.993811	0.688555	0.418723	3.57449	3.06856	1.43883	-0.498962	1.48315	2.52033	1.91137	3.06595
ENSG00000186231	0.693647	-3.67327	-2.35663	-1.57072	-0.832395	-1.44908	-1.98386	0.69018	-1.06653	-1.39547	-3.88024	-2.14677	-1.99083	-3.06879	-1.44835	-0.907961	0.0287106	-0.449245	-0.601384	-2.61075	0.67829	-3.29918	-0.582865	-0.547946	-2.24809	-0.436958	-1.12985	0.133706	-0.224904	-1.36434	-0.00230436	3.95437	-0.473148	-3.01599	-2.23791	-3.81508	-2.5835	-0.240025	-1.28214	-1.56542	-1.24666	-7.32016	3.94803	0.0699414	-1.10486	-2.42989	-2.12154	-1.74375	-2.5532
ENSG00000187699	3.87593	3.77427	0.541826	2.66891	1.94531	1.62783	2.88028	4.06177	3.10551	4.07585	3.44427	4.20433	2.70166	3.79901	3.08532	0.578508	1.70417	3.69723	3.6772	3.32831	4.63221	0.679083	1.19927	3.74997	1.54158	1.60859	3.32397	4.57796	1.93254	2.69492	4.84304	3.29186	4.83149	2.3204	5.8213	2.62435	2.98047	2.86663	5.10076	3.66051	3.04213	0.474644	2.54139	3.58541	6.22506	4.56565	3.57772	1.97857	4.41939
ENSG00000187775	-1.82945	-1.94223	0.770459	-1.04579	-0.285157	-2.85619	-0.757816	0.562784	0.0959224	-2.03907	-2.19856	-0.23615	2.19029	-0.279156	-0.27118	0.526863	1.33521	-0.0321164	-0.775613	-1.23015	-1.93628	0.196793	-0.653319	-1.16382	-0.448938	0.30898	-0.898818	-0.455086	-2.44542	0.770216	-0.38448	-2.85597	-0.445527	0.98458	-2.3068	-0.413904	-2.06166	-1.81265	-0.478354	0.180224	-0.311341	-1.38181	-0.886522	0.0294322	0.88989	-0.412333	-0.0747889	0.654135	-1.22063
ENSG00000187908	5.13473	7.97415	4.62522	7.0648	7.66652	4.62532	4.82996	10.8742	6.08322	8.63437	7.16338	8.09667	10.5498	5.51138	7.52269	5.06579	8.22794	8.67684	10.281	8.19326	9.13555	7.98312	8.37969	5.84342	5.08371	7.74444	9.62786	9.12667	6.75308	8.96997	12.0405	7.31115	7.76996	10.5668	8.53572	6.53406	9.74527	8.69787	9.29816	7.39636	10.9121	9.03213	5.96335	11.2104	4.97473	11.2843	9.40459	11.2059	8.8391
ENSG00000188293	-8.44489	-7.47804	-4.94806	-4.72533	-7.26985	-7.26985	-3.41633	-3.83225	-1.8256	-8.02069	-8.44489	-7.02129	-7.59947	-1.65227	-4.20494	-3.36177	0.216267	-4.70163	-7.19034	-1.93518	-7.19034	-1.28033	-4.53458	-4.69511	1.7357	-0.951111	-2.96231	-7.52267	-4.19743	-8.02069	-4.3869	-7.59947	-7.59947	-7.02129	-8.04767	-3.10867	-3.49818	-0.711412	1.03407	-8.44489	-3.19829	-4.0093	-7.26985	-1.31249	-1.08566	-3.99338	-4.85908	-7.26985	-3.3569
ENSG00000188761	2.84411	6.21481	3.54718	4.0454	5.54817	5.00173	5.43662	5.41069	5.01378	2.65499	4.14409	5.9188	4.57778	5.24468	4.53631	5.35772	4.04312	5.79059	6.05454	5.47879	4.71401	5.43766	5.64243	5.52702	4.30163	4.92183	5.76646	5.59942	4.34726	5.9792	6.0259	4.68357	4.774	5.10078	4.88977	6.33283	4.68865	4.94836	5.65911	5.4226	3.86692	6.24421	4.974	4.8993	4.73039	4.62336	6.06919	5.84693	5.98197
ENSG00000188959	1.57554	3.95835	0.399617	2.45206	3.82741	-0.299546	1.97955	2.96613	2.89235	5.31794	2.50714	4.1045	4.21061	1.84185	2.13903	3.58733	1.88604	3.7283	4.03032	3.27476	4.38833	2.95107	3.74102	3.27126	4.25262	4.43164	3.30595	4.93315	3.99412	4.75314	5.46228	5.5383	2.85066	4.16797	3.34868	4.98139	3.61329	4.15622	2.81116	2.92213	4.00632	4.98578	5.35883	5.79036	2.52311	5.76418	4.56456	4.35199	4.00767
ENSG00000188993	1.06332	0.704416	1.27191	2.55518	3.27096	2.06217	1.58741	3.66942	3.09685	2.94897	2.49847	4.22982	2.42927	1.76074	2.91947	2.1985	1.14977	2.84245	3.85374	2.50981	2.63471	1.38419	4.23801	3.77914	2.21161	2.71948	3.97592	5.0598	4.13992	3.09948	3.5993	5.32102	4.4547	2.45006	4.61201	3.52975	2.4087	2.60912	2.79989	5.40013	2.71592	1.34366	4.6981	5.19278	1.66768	3.35311	1.92397	3.01283	3.62447
ENSG00000196167	2.97269	3.45068	0.967819	3.52694	2.64902	5.21045	2.53706	3.38478	3.49687	1.47864	2.21273	2.70552	1.61171	2.56868	2.57591	4.82027	3.15841	5.81606	2.72294	2.31834	5.18393	2.13653	3.78414	3.32421	1.90687	3.04191	3.31475	4.36752	4.29972	2.366	4.77765	4.26439	5.51989	1.11696	3.29553	2.44535	1.74694	5.27825	2.71423	2.60055	2.62437	7.14671	3.81034	2.39986	2.2527	5.98253	2.72	1.96088	4.6122
ENSG00000196188	5.09906	4.94635	7.64631	7.60171	9.27738	7.32952	5.97805	9.15898	8.77857	6.90125	8.8493	9.33892	8.51382	8.95017	8.30846	1.81494	7.12878	8.69312	10.1318	9.46571	8.39951	8.91348	9.62946	9.6093	9.67097	8.96352	10.2525	10.7445	9.38911	11.689	10.0357	7.52124	9.8132	9.70461	10.2967	9.92521	9.54195	10.2231	9.31925	11.1548	8.54895	8.95957	7.33242	10.5375	7.15509	9.87866	9.56413	9.35201	8.44429
ENSG00000196460	-1.16595	-6.21817	-1.0932	-2.37257	-1.03687	-2.20382	-0.809641	0.197952	-2.02339	-0.563103	-1.80376	0.0772469	-2.00492	-1.01529	-1.05557	-4.08546	0.957099	-1.24905	-1.433	-1.26839	-2.53597	-2.51794	-0.600372	-2.95826	-3.73379	-0.619918	-0.717112	-3.31714	-1.38004	-6.0048	-3.36514	-3.13965	-2.51467	-2.8336	-2.39478	-2.12471	-2.01247	-2.9386	-1.75871	-2.48014	-3.16329	-1.81165	-1.31794	-1.98453	-1.88609	-2.30226	-2.4426	-3.00631	-2.45746
ENSG00000196754	-1.44642	0.59315	3.96447	1.92132	1.85257	-0.56376	1.16723	4.57694	6.17485	3.83317	2.91751	1.92818	1.78974	4.2289	7.30009	1.86589	5.72683	2.29601	1.46108	2.82688	1.19305	1.87256	0.937843	2.93552	0.251416	3.25839	2.06036	0.444617	-0.0840369	0.0346246	1.18159	2.09736	-0.0521748	6.36288	0.801711	1.01168	1.22587	0.961305	0.4394	1.04226	-0.187879	2.97706	-0.0106298	-0.0583771	2.09704	1.30637	2.47435	-0.704599	3.48733
ENSG00000204335	-1.768	-0.659122	-4.6278	-0.403021	-0.358669	-3.93926	-0.294611	-2.41174	-0.259992	1.11737	0.637182	-0.855913	-0.571601	0.530104	-1.24432	2.69607	-1.42881	2.18341	0.0182083	-1.76687	-0.605082	-1.27328	-0.135446	-0.638003	1.60966	1.46948	0.889315	0.954299	-1.34436	-0.00820271	1.38454	2.66454	-1.4507	-0.658323	-0.702177	0.697781	-1.33912	1.05537	0.727431	-1.939	0.602509	3.57136	3.30936	-0.857324	1.32507	-1.5663	1.03444	0.519365	0.359731
ENSG00000204385	4.83206	5.90826	6.36242	7.10887	7.31555	4.09312	7.15471	7.71788	7.28102	5.92072	5.99464	7.63158	7.44669	6.61382	7.45127	6.56776	6.35812	7.00287	7.42557	7.58855	7.37581	7.27025	7.34368	6.66347	7.78217	6.84836	6.97449	8.16666	8.23359	8.40194	6.97863	8.09498	7.76302	7.52794	7.76497	7.85197	7.61617	7.51527	7.64074	7.05432	6.05637	8.36264	7.80096	7.99033	7.96179	6.27662	7.18573	7.94389	6.80221
ENSG00000204876	1.56445	1.02159	-0.757517	3.7185	3.08167	-2.31138	2.42984	2.00585	2.15137	1.82066	-0.62195	1.17164	1.75562	1.16418	0.198807	-2.56784	1.23881	4.55787	1.9646	4.61641	3.65917	1.76008	4.33436	2.28113	3.42006	3.17013	3.94748	4.08326	3.52887	4.15316	4.87413	4.91551	4.37661	-0.226349	1.6298	2.38061	3.37766	2.91358	4.2658	3.70754	4.00352	4.34003	4.054	4.10382	3.96011	3.59955	2.15012	2.16547	3.95253
ENSG00000214290	1.67308	2.41484	0.315486	1.1955	1.60172	3.20711	1.12223	1.65326	2.0609	0.369995	0.73141	1.59089	1.17514	1.68128	2.19765	2.86222	1.58992	2.98903	1.70193	2.13129	1.89764	1.3448	2.41422	2.29591	1.19321	2.19247	0.384705	0.935027	3.47204	2.66532	3.55488	1.91992	2.63481	1.36154	2.13504	2.33368	2.07253	2.06226	2.0185	3.03075	1.86018	2.86796	1.95887	2.30881	1.61121	1.26758	1.48472	1.0236	1.27467
ENSG00000214814	4.00326	2.83739	6.65121	2.38331	2.18808	2.42027	2.69151	7.37504	5.3014	7.89544	4.9825	6.21402	2.10723	4.03372	5.11093	0.791078	6.50877	5.50462	7.09884	5.4325	5.88733	5.97286	7.98705	6.01888	2.16573	2.53211	7.18897	6.4038	5.9137	6.27821	8.13574	8.40664	6.90246	5.40884	6.08197	5.5584	4.62803	7.85922	4.67348	7.04567	5.66468	6.88488	8.36818	7.87287	1.11769	7.97379	4.03681	7.71287	4.77884
ENSG00000222032	-8.43069	-4.20078	-0.917881	-4.13805	-4.24087	-3.42319	-2.94153	-3.03072	-1.51349	-2.3881	-3.89787	-1.75794	-4.61825	-3.15119	-1.96279	-7.02955	-0.0526663	-7.15309	-1.03391	-4.47584	-2.95539	-3.40958	-4.08953	-6.58136	-4.34437	-1.63957	-1.55615	-5.25628	-4.98686	-7.86106	-5.77113	-7.07586	-2.79415	-3.57229	-4.74324	-0.587223	-1.28525	-4.23289	-2.07675	-3.30899	-3.89452	-3.22087	-4.32342	-2.23478	-2.69069	-4.79427	-2.85666	-2.77762	-4.80185
ENSG00000223485	-3.67598	-1.80432	-0.397335	-4.58082	-1.61065	-4.81376	0.59234	0.763602	-2.2326	-3.60159	-3.81293	-2.60051	-1.82215	-1.14594	-2.21072	-6.80344	-1.05138	-2.8884	-1.55712	-0.714983	-4.18446	1.03966	-3.79952	-2.49435	-3.9213	-0.589899	-1.40411	-3.12851	-1.8881	-3.04288	-4.83496	-7.04633	-2.61068	-0.234819	-2.66134	-2.41059	-2.22856	-2.47617	-2.44869	-3.08724	-2.80435	-1.95827	-2.22189	-1.38113	-1.43389	-4.7047	-3.4073	-1.98762	-3.90885
ENSG00000224093	0.1854	1.26239	-1.85013	-0.690864	-0.751527	1.05709	-1.15726	0.617021	-0.177678	0.398207	-2.48307	0.066004	-0.650158	-0.668142	0.203763	1.42957	-0.834336	0.292119	-0.728148	-0.694659	0.227252	-0.960459	0.303529	-0.150311	-0.645647	-1.0139	-0.0750455	0.328551	0.755335	0.339122	1.37254	0.730368	0.780128	-0.494582	-0.577942	0.217718	0.857635	1.03227	-0.546974	-0.744054	-0.611608	0.591461	1.88111	1.33292	0.526348	-0.306536	0.161903	1.14438	-0.373072
ENSG00000225526	-0.272185	0.499684	0.443346	1.02827	-0.163542	1.0074	0.390973	1.04706	-0.522491	-0.524422	0.715638	1.4157	0.58816	0.461905	1.42127	1.19734	0.438358	-0.453444	1.32349	0.378606	0.706168	-0.126521	0.889184	0.50327	-0.645681	0.584769	0.388942	1.23789	0.511087	1.51881	1.71239	2.16422	1.68398	1.94895	1.43643	0.957658	0.289504	-0.331648	0.079961	0.872229	-2.47064	1.12175	0.302526	2.57598	-0.554358	0.836365	0.744746	1.42727	0.881972
ENSG00000229155	-0.565283	-0.174905	-1.61063	0.128558	1.03124	0.0136396	-0.491553	0.807369	0.393124	-0.853696	-1.48399	0.0660084	-0.919662	-1.0404	0.104709	-1.47999	-2.20736	2.00938	-0.563946	2.40302	0.488619	-2.64051	0.179502	0.385838	-1.5025	0.00723879	-0.294316	0.21727	-0.637311	0.132938	0.824942	1.84369	1.10228	-0.189627	0.561872	0.761456	1.37755	-0.66314	0.579299	2.60504	0.133187	0.311574	0.260563	-2.33595	0.820831	-0.363302	0.953951	0.43883	0.557481
ENSG00000229647	-7.3283	-3.37034	-1.68077	-3.19151	-2.90407	-3.51241	-2.62142	-2.45055	-1.0162	-3.1047	-2.43794	-1.86081	-3.64748	-1.7456	-1.29531	-6.85897	-2.67847	-3.65132	-3.53335	-2.94002	-5.52053	-3.00639	-3.20688	-3.37823	-4.20986	-2.11922	-2.04039	-2.58272	-4.0021	-5.16268	-5.57673	-4.0646	-1.73087	-1.4522	-3.91566	-1.63934	-3.57726	-4.11828	-1.99686	-2.08292	-3.75591	-3.10485	-4.84044	-2.87321	-3.67715	-4.46356	-2.75938	-2.0803	-4.57686
ENSG00000230439	-2.58745	-6.5502	1.43373	-2.20117	-1.44188	-1.91576	-3.24753	-3.0582	-2.95144	-3.73415	-0.976765	-2.35351	-2.81428	-1.62877	-0.148818	-2.10649	-0.227305	-2.36557	-3.52504	-4.66932	-0.764686	-3.68002	-2.02261	-2.81169	-3.55233	-2.60595	-3.88685	-2.90324	-3.52243	-0.879757	-1.08569	-1.51132	-3.76956	-2.27797	-3.45091	-1.56779	-2.51368	-4.24472	-0.534754	-3.69211	-2.95754	-1.92148	0.00721053	-1.84114	-1.37491	-1.96823	-2.53795	-2.4974	-3.14527
ENSG00000230937	-4.8526	-1.9828	-3.28026	-2.13001	-3.19459	-3.74118	-5.979	1.63001	2.44539	-5.21171	-4.95281	-4.95173	-3.27712	-1.61652	3.37241	-4.43758	1.90183	-3.75766	-2.53116	-2.38852	-4.47337	0.0578657	1.84983	-3.12229	-7.98264	-2.57172	-3.20754	-5.93218	-3.21701	-5.08765	-7.64215	-5.86057	-3.20023	-2.59187	-4.98003	-2.69932	-5.93218	-2.46358	-1.03376	-8.31476	-5.86057	-4.3377	-2.07843	-5.87216	-4.09856	-7.14139	-7.77195	-7.12108	-2.52848
ENSG00000231298	-3.38531	-7.55571	1.20588	-2.31354	-0.179247	-2.82394	-2.90122	-1.04369	-1.05789	-2.88369	-2.61009	-1.46735	-2.92778	-2.87305	-0.457819	-2.1687	-1.47947	-2.43073	-2.13704	-6.75687	-3.31504	-0.603414	-1.3037	-3.75123	-0.366519	-1.85895	-5.65879	-4.71079	-7.34102	-7.06481	-2.75113	-3.60218	-2.45969	-1.19687	-4.46743	-0.982482	-2.61728	-3.1178	-3.18133	-2.45919	-6.83557	-6.64384	-4.25692	-1.94664	-3.12695	-2.57568	-3.59609	-2.57577	-1.45753
ENSG00000232679	-4.41922	-6.22179	0.363282	-3.32392	-0.342832	-6.649	-1.96835	-1.39776	-1.66192	2.29676	-0.602826	1.04237	-1.84884	-1.3359	-0.0227391	-2.50452	-0.343137	-0.312802	0.856472	-3.58567	-2.52146	0.564413	-1.44755	-2.06605	-2.6551	-0.902733	-0.65019	-2.93289	-4.34144	-3.65171	-4.12649	-3.33836	-2.16869	-0.15319	-1.33133	1.43239	-0.628937	-3.17642	-0.883867	-1.31283	-1.57132	-1.55074	-2.5853	-2.22223	-1.79847	-4.36428	-1.15105	-1.22002	-1.76652
ENSG00000233834	1.21185	-0.00492257	0.372064	-0.273696	0.177076	0.366247	-0.00797174	-0.144437	-1.10783	0.612604	-0.781198	0.00710135	-1.18625	-0.623647	0.239387	-0.866066	-0.678269	-1.37013	-0.371278	-1.54091	0.38398	-0.710488	-0.0809821	-0.11618	-1.94956	0.0139216	0.678715	0.276668	-1.67284	-1.83587	0.125352	0.832314	0.225974	-0.471322	0.467971	1.6658	-0.578645	-0.0590173	-1.26406	1.19082	-0.758892	-0.264663	0.864626	-0.0777177	-2.32374	0.0666304	-0.992678	0.127111	-1.24444
ENSG00000234425	1.92206	2.28195	-7.5717	-3.36958	-2.38659	3.01961	0.672746	-2.14517	-0.711332	-5.01121	-2.23416	-0.963519	-2.85057	-0.875647	-5.47322	-1.30786	-4.36867	-2.95252	-0.173663	-1.94363	0.833471	-2.19992	-1.38533	0.652224	-3.8649	-2.36778	0.182273	1.81637	2.12362	-5.01121	-0.17537	-1.90573	2.31156	-1.06759	2.25824	-5.04091	-0.456817	-0.71206	1.26641	2.72355	-0.412644	-7.47226	-4.10879	-0.257295	-0.96033	1.89402	-0.674667	-4.46683	-3.27477
ENSG00000242861	-0.738748	-2.11616	-3.9474	-1.22346	-1.05796	-1.52417	-1.20315	-1.48932	-3.47704	-2.37006	-1.52174	-1.02273	0.0430004	-0.458717	-1.82545	-1.08612	-1.83816	-1.64345	-0.889688	-1.35649	-0.925759	-1.33416	-1.07932	-0.66455	-0.526187	-1.7085	-0.362873	0.0544283	0.398044	-0.556927	-1.15262	-0.985105	-1.49027	-2.54849	-0.345608	-1.61606	-1.7418	-1.39201	-1.39772	-1.17797	-1.58945	-1.60797	-0.423917	-1.81038	-0.087847	-2.61417	0.177408	-0.715378	-1.14281
ENSG00000248663	-0.267879	-0.441934	0.219763	-0.502021	-1.62803	-0.497932	-1.25847	-1.00378	-0.151571	0.14791	0.261176	-0.710388	-2.69869	-1.55977	-0.215241	0.321253	-0.852409	-2.3325	0.267796	-0.813988	-0.496203	-3.06128	-0.929298	0.26404	1.04165	-0.766005	-0.45242	-0.875415	0.613862	-0.501065	-1.79607	-0.851046	-1.01383	-2.9076	-1.42329	0.723086	-0.188584	-3.99423	-0.857842	-0.513272	-2.64119	-0.0460106	-7.18944	-1.83276	-3.21155	-0.751675	-2.67107	-1.96563	-0.089127
ENSG00000255398	-1.7007	-2.85575	-0.296264	-1.82298	-0.0934694	-1.99038	-3.03852	0.59222	0.376266	-0.749635	-4.96974	-2.1249	-1.94843	-0.860417	2.21444	-1.13171	0.0583605	0.653522	0.18573	-3.82849	-2.65562	1.19561	-1.94198	-1.47373	-0.042886	0.330659	0.682686	-2.35159	-2.13081	1.76414	-2.61381	-2.22066	0.638583	-2.2361	-3.30361	-1.52758	1.00501	-0.479502	0.49152	2.17083	-3.11246	2.36842	-2.60555	-1.65733	0.179015	2.27411	-0.0352858	1.22117	1.30959
ENSG00000258837	-4.22228	0.428832	-3.71796	-0.90881	-0.103412	-5.20861	-5.54954	1.02761	-1.43975	-2.85476	-7.35197	-3.31628	-3.71367	-2.86773	-1.42658	-1.20592	-3.99698	-0.4904	-2.31243	-0.802444	-1.25846	-3.16968	-1.67721	-2.72468	-5.13465	-3.09692	0.266633	0.266946	-4.62215	-5.54954	0.0859826	-1.73915	-2.93251	-3.61804	-7.16055	-4.59212	-3.0535	-5.9856	-3.04848	1.69079	-1.05155	-1.05494	-7.28747	-7.35197	-2.55608	0.425779	-0.209326	-0.867995	-0.0796024
ENSG00000259171	3.8526	3.80242	3.2376	1.80251	3.45294	2.74905	2.10356	2.7591	3.04436	4.91478	3.78428	2.13484	1.7559	3.15472	3.09371	2.87128	2.1047	3.63069	3.51332	2.07649	3.94122	2.81789	3.57084	3.5368	-4.63172	2.63861	3.68398	3.23595	4.63798	3.99643	4.76363	5.60263	4.33672	3.49204	3.0314	3.91496	3.72031	4.13968	3.55515	4.004	2.21369	2.6952	5.13849	3.11985	1.19504	3.11545	2.97446	3.88059	3.46567
ENSG00000259753	-8.8131	-0.560667	-1.14133	-6.42619	-1.87778	-3.0731	-3.7266	1.58658	-0.226388	-8.20538	-2.14643	-1.5172	-1.13684	0.399712	-3.92317	-6.9908	0.0175686	-1.27444	-1.44979	-4.55229	-7.82527	-1.29299	-0.505561	-6.79113	-5.47706	-1.2726	-7.82527	-7.16849	-6.42619	0.00128126	-6.42619	-1.61857	-4.42638	-6.79113	-6.42619	-1.7181	-1.05775	-6.79113	-6.9908	-8.8131	-6.37802	-1.45638	-6.9908	-0.791198	-3.56716	-7.87744	-6.79113	-0.573893	-4.57078
ENSG00000259974	6.82222	2.80664	0.47135	1.77437	3.6473	6.46204	2.26533	4.58492	2.35254	5.62624	2.7332	3.15894	1.92213	2.46973	4.40411	5.46503	4.05867	8.27606	3.23895	2.56394	5.85664	1.57088	3.52757	4.08997	2.37594	3.30229	3.68207	4.19143	4.87218	-0.347476	8.25557	7.51041	3.98075	3.05905	3.44233	1.62494	3.53036	4.77736	4.13123	1.55811	5.54868	3.65005	8.03055	5.06186	1.88481	6.00029	4.29271	4.33653	2.28195
ENSG00000260411	-0.897714	1.22083	-1.3141	0.0979768	-0.884177	-2.14892	-3.45064	-1.37737	-0.908976	1.01731	-0.427233	-0.496242	-2.71363	-1.29616	-2.0786	-1.23668	-0.716253	0.335727	-0.157894	1.2147	0.366242	-1.53241	-0.2741	-0.16447	-1.00009	-1.37654	0.6596	-1.76392	0.854014	-2.44978	0.813345	1.86569	0.926549	-2.96695	-0.163351	-1.99472	-0.575369	0.0279808	-0.0517916	-0.276324	-1.37073	-0.314194	2.02588	0.285943	0.0987581	0.266087	-0.226006	-0.139687	0.491199
ENSG00000260549	0.351533	-2.67259	-0.376159	-0.040454	-3.52897	-0.924267	-2.47029	-0.25336	-1.30946	-1.00763	-1.72815	-0.328444	-2.12599	0.676612	-0.0670358	-2.87327	1.45547	-1.4533	-1.21147	-1.50044	-0.708645	-1.54987	-1.56716	-0.609285	-1.27827	0.832654	0.259804	-1.26357	-0.860245	0.544621	-0.378653	-1.56493	-1.67582	-0.448735	-3.04009	-0.86415	-0.383401	-1.87868	-0.826685	-1.09694	-1.30159	-1.00311	-1.33336	-0.581174	0.0698997	-1.01388	-2.08011	-0.687244	-1.86715
ENSG00000261572	1.62401	-0.696273	-0.195198	0.452014	-0.517061	3.18501	1.42092	0.908045	-0.217879	0.732083	-1.03836	0.457847	0.65655	0.0820381	0.539786	0.953759	-0.183967	1.31544	0.521152	-0.157723	1.05907	-0.857701	1.18689	1.53186	0.598076	-0.0177484	0.136502	0.810593	1.36039	0.161265	1.45427	-0.113787	0.374042	-0.0177619	-0.285182	0.58306	0.5141	0.137559	-0.802424	1.21736	-0.0894825	1.96863	1.70031	1.09563	-0.284682	1.70016	-0.0893801	0.805291	0.119302
ENSG00000263429	-0.751956	-1.24535	-7.44404	-0.0491748	2.27452	-2.82804	-1.39312	1.51404	0.981119	3.41211	-1.7256	1.18307	1.97954	-1.54266	-0.276964	-3.35465	1.47619	0.471495	2.53482	2.07282	3.07695	-2.02686	1.67894	2.04164	1.55509	1.51432	1.86858	1.36096	2.71032	2.03259	3.09348	2.83063	1.55362	1.5921	2.19032	2.77506	1.41075	1.75472	0.326972	2.08256	1.4917	4.76863	3.52105	2.06731	-3.11493	3.2378	1.24456	2.5174	1.97509
ENSG00000267013	-4.15418	-6.38367	-1.77135	-4.018	-4.64248	-3.48914	-1.95854	-1.72376	-0.103232	-3.25226	-7.52947	-0.118819	-3.37149	-1.67141	-0.999059	-6.57173	-3.50147	-3.21462	1.2682	-2.70733	-4.4205	-5.65457	-3.83768	-3.16527	-2.6329	-0.500466	-2.78087	-3.59981	-5.05025	-6.35149	-4.26064	-4.8311	-4.25663	-2.74291	-4.82899	0.0372614	-2.33624	-2.23978	-1.12951	-3.73081	-3.50494	-1.6182	-4.71242	-0.616413	-3.17645	-6.38367	-2.84635	-1.12916	-3.74982
ENSG00000267123	-4.97786	-2.69012	0.272858	-3.1675	-0.417577	-7.11306	-2.22054	-3.75306	-1.06602	-0.971429	-2.96128	-1.36797	0.611066	-2.66925	-2.44655	-3.95838	-0.454237	-1.09431	-1.21365	-2.35261	-3.56378	-2.16338	-2.1384	-3.12196	-2.02472	-1.96518	-3.86054	-2.78264	-5.04717	-6.01321	-2.82847	-3.02072	-2.82632	-2.40739	-3.40378	-2.37509	-4.40383	-4.30608	-2.36038	-3.86401	-1.21566	-2.43471	-2.52634	-3.03698	-1.23496	-1.53998	-0.800239	-0.873109	-1.78411
ENSG00000268220	0.690144	1.59652	-1.68402	1.96465	0.157247	2.33331	-0.858528	-0.237539	-1.24344	0.488841	-1.47315	0.0965747	0.485166	0.0669334	-0.681861	-0.676357	-1.46105	0.339672	0.486727	0.456349	0.277535	-1.20844	0.231336	0.286678	-1.78537	-0.332606	0.737161	1.0876	-0.939675	1.13196	2.00384	1.95144	-0.000609753	0.568477	-0.994834	-0.388607	-0.0445276	0.677518	0.697595	-0.396135	0.583244	-0.137933	0.870138	0.578505	1.48621	-0.0112553	1.26959	0.406931	0.526118
ENSG00000016391	4.54603	5.16736	3.23162	4.24487	3.79732	4.5366	3.64862	3.87147	2.76333	3.80262	2.17995	4.01905	3.18809	4.376	3.39333	4.69197	3.38848	4.63479	3.31313	3.76363	4.48886	2.50013	4.40128	4.49885	4.0306	3.38786	4.18128	4.84377	4.45601	4.55629	5.1616	4.60065	4.97635	3.45944	4.36253	3.7419	3.13453	3.72881	3.89005	2.72391	3.94763	5.54842	5.19455	5.7531	4.2166	4.71768	4.83735	4.55215	3.89347
[truncated: 47 more columns]
