# Supplementary material for: LINC00261 Is Differentially Expressed in Pancreatic Cancer Subtypes and Regulates a Pro-Epithelial Cell Identity
Source: Cancers (Basel). 2020 May 13;12(5):1227. doi: 10.3390/cancers12051227 (PMC7281485; doi:10.3390/cancers12051227)
Supplement: Supplementary file 1 [file cancers-12-01227-s001.zip › Supplementary Material/Table S2_Patient characteristics.xlsx]

## Sheet: Table_S2
Patient characteristics (FFPE tissue samples)
related to Figure 1d
Age	Median (range)	68 (43-82)
Gender	male	19
	female	23
Tumor size	Median (range)	3.85 (1.5-6.0)
Grading	G1	2
	G2	15
	G3	25
Staging	T1	3
	T2	20
	T3	18
	T4	1
Lymph node status	N0	9
	N1	21
	N2	12
Distant metastasis	M0	39
	M1	3
Vascular invasion	L0	18
	L1	24
	V0	34
	V1	8
Perineural invasion	Pn0	7
	Pn1	35
UICC stage	IB	6
	IIA	3
	IIB	18
	III	12
	IV	3
