# Supplementary material for: LINC00261 Is Differentially Expressed in Pancreatic Cancer Subtypes and Regulates a Pro-Epithelial Cell Identity
Source: Cancers (Basel). 2020 May 13;12(5):1227. doi: 10.3390/cancers12051227 (PMC7281485; doi:10.3390/cancers12051227)
Supplement: Supplementary file 1 [file cancers-12-01227-s001.zip › Supplementary Material/Table S3_Sequences of primers, oligonucleotides, sgRNAs and siRNAs.xlsx]

## Sheet: Table_S3_primers, sgRNAs, siRNA
Sequences of primers, oligonucleotides, sgRNAs and siRNAs
qPCR primers
	Forward (5' to 3')	Reverse (5' to 3')
CDH1	CGGGAATGCAGTTGAGGATC	AGGATGGTGTAAGCGATGGC
CDH2	AAGTGGCAAGTGGCAGTAAAAT	CCAGTCTCTCTTCTGCCTTTGT
F2RL2	ACTGAGGTGAAATTGTGCTCCA	TCCACGAAAGGTCTTAATGGGT
FMN1	GTCAATGTCCTCGAAAACCAGC	GTCCCGAATGTCAGGTTCTTCT
FN1	GAGCTGAGTGAGGAGGGAGA	CAGGCGCTGTTGTTTGTGAA
FOXA2	CAGAACTCCATCCGCCACTC	AACATGTTGCCCGAGTCAGG
GALNT16	CATCTGTGTCCTACTCCTCGGA	AGTTCGGTTCAGGACACTCTTC
GAPDH	CTGGTAAAGTGGATATTGTTGCCAT	TGGAATCATATTGGAACATGTAAACC
LINC00261	ATAGGCCCAGAGAGCAACCT	ACCACTACCCCAGCATTGTG
MALAT-1	GAATTGCGTCATTTAAAGCCTAGTT	GTTTCATCCTACCACTCCCAATTAAT
MYLK	TAGAAGTTGTGGAGGGAAGTGC	TTAAAGAGCAGTTCCCGTCCTC
NEAT-1	CCAGTTTTCCGAGAACCAAA	ATGCTGATCTGCTGCGTATG
PPIA	GTCAACCCCACCGTGTTCTT	CTGCTGTCTTTGGGACCTTGT
PROC	AAGAAGACCAAGTAGATCCGCG	AGCTTCTTCTTTGAGTCCAGCA
RAMP1	TAACTACGGTGCCCTCCTCC	GAACCTGTCCACCTCTGCATT
SGK1	CCTGGGAGCTGTCTTGTATGAG	GCTGGAGAGGCTTGTTCAGAAT
SNAI1	CAATCGGAAGCCTAACTACAGC	GACAGAGTCCCAGATGAGCATT
SNAI2	GAACTGGACACACATACAGTGAT	ACTCACTCGCCCCAAAGATG
VIM	ATGCGTGAAATGGAAGAGAACT	TGTAGGTGGCAATCTCAATGTC
ChIP-qPCR primers
	Forward (5' to 3')	Reverse (5' to 3')
LINC00261 promoter 1	AAAACACTCCGAAAGCCTGGA	GTTAGGATGGTCAAGAAGCCC
LINC00261 promoter 2	ACTGATCCCGGCCGATAAGATA	ACACAAGAAGCACAGAAAAGCC
LINC00261 promoter 3	AGTGCATGACTTGGAAGGATGA	CTCTCAGATCGAATCCCCAGAC
Cloning oligonucleotides for pGL3 luciferase constructs
	Forward (5' to 3')	Reverse (5' to 3')
LINC00261 promoter -1000 +100	ATTAGCTAGCAGACCTGGAGACTGTCTTTGA	ATTACTCGAGCTGCGGAGCGTCCAGCT
CDH1 promoter -770 +92	ATTACTCGAGTTGCAGTGAGCCGAGATCGT	ATTAAAGCTTCCGGGTGCGGTCGGGT
Minimal CMV	TCGAGGGTAGGCGTGTACGGTGGGAGGTCTATATAAGCAGAGCA	AGCTTGCTCTGCTTATATAGACCTCCCACCGTACACGCCTACCC
Cloning oligonucleotides for pCDH-CMV-FOXA2-EF1-Puro plasmid
	Forward (5' to 3')	Reverse (5' to 3')
FOXA2	ATTAGCTAGCATGCTGGGAGCGGTGAAGATGGAAG	ATTAGGATCCTTAAGAGGAGTTCATAATGGGCCGGGAG
sgRNA sequences
	Forward (5' to 3')	Reverse (5' to 3')
CRISPRi
sgRNA i1	CACCGGCGCGCTCCCTACCTGCGG	AAACCCGCAGGTAGGGAGCGCGCC
sgRNA i2	CACCGTGGGCGCGCTCCCTACCTG	AAACCAGGTAGGGAGCGCGCCCAC
CRISPR/Cas9
sgRNA 1	CACCGCAAACCCCCCCTCAAGCGCGT	AAACACGCGCTTGAGGGGGGTTTGC
sgRNA 2	CACCGACTCGCCTCTTAGAAAAGGCG	AAACCGCCTTTCTAAGAGGCGAGTC
siRNA sequences
	Forward (5' to 3')	Reverse (5' to 3')
FOXA2 siRNA 1	GCCGGGCCGGCCUCCGAGA[dT][dT]	UCUCGGAGGCCGGCCCGGC [dT][dT]
FOXA2 siRNA 2	CUGACUCGGGCAACAUGUU[dT][dT]	AACAUGUUGCCCGAGUCAG [dT][dT]
