# Supplementary material for: LINC00261 Is Differentially Expressed in Pancreatic Cancer Subtypes and Regulates a Pro-Epithelial Cell Identity
Source: Cancers (Basel). 2020 May 13;12(5):1227. doi: 10.3390/cancers12051227 (PMC7281485; doi:10.3390/cancers12051227)
Supplement: Supplementary file 1 [file cancers-12-01227-s001.zip › Supplementary Material/Table S4_Differential gene expression between pLenti empty and LINC00261 i1i2.xlsx]

## Sheet: Table_S4_Diff.exp.genes CRISPRi
Differential gene expression between pLenti empty and LINC00261 i1/i2
related to Figure 5
Gene Symbol	log2FC	p-value	P-adj.
LINC00261	-3.71934	8.78996e-57	1.52603e-52
PKDCC	-2.3904	3.31581e-42	2.87829e-38
CCDC80	-2.29195	5.53081e-34	3.20068e-30
TMEM255A	-2.21727	2.98802e-22	1.29688e-18
CXCR4	-2.21482	1.67043e-18	5.80007e-15
TENM3	-2.16195	2.09906e-18	6.07363e-15
NEDD9	-2.14583	9.07104e-18	2.06497e-14
CD34	-1.96353	9.51544e-18	2.06497e-14
RCSD1	1.72452	8.00298e-17	1.54378e-13
ANK2	-1.75284	3.9617e-16	6.87791e-13
GPC4	-1.89539	9.89587e-16	1.56184e-12
GJA1	-1.56293	3.03131e-15	4.38555e-12
CLU	-1.37125	7.07771e-14	9.45201e-11
GALNT16	-1.77001	2.05028e-13	2.5425e-10
RASD1	-1.52991	1.49527e-12	1.73063e-09
IGFBP7	-1.51685	2.37733e-12	2.57955e-09
C15orf48	1.57536	8.99718e-12	9.18824e-09
KCNS3	-1.692	1.05646e-11	1.01896e-08
ANKRD1	-1.60645	1.23537e-11	1.12881e-08
TNFAIP2	1.52427	2.67007e-11	2.31775e-08
FHOD3	1.56291	3.22883e-11	2.66932e-08
EYA2	-1.6554	5.18085e-11	4.0884e-08
AC005355.2	1.46584	9.34027e-11	7.05028e-08
PTGIS	-1.04675	2.83633e-10	2.03777e-07
SYNE1	-1.28031	2.96146e-10	2.03777e-07
SUSD4	-1.58856	3.05179e-10	2.03777e-07
AC108142.1	-1.48956	4.68637e-10	3.01334e-07
RBPMS	1.56071	5.479e-10	3.29272e-07
FAM129B	0.936719	5.50019e-10	3.29272e-07
RASD2	1.27662	8.32874e-10	4.76803e-07
GATA6	-1.54602	8.51385e-10	4.76803e-07
WLS	1.2184	1.11602e-09	6.05476e-07
VGLL3	-1.52738	1.27512e-09	6.70831e-07
CHST15	1.26434	1.54125e-09	7.86992e-07
TRIB2	1.41853	2.86229e-09	1.3918e-06
MT1M	-1.11187	2.88605e-09	1.3918e-06
ABCG2	1.47488	3.48351e-09	1.63452e-06
ADRA1B	1.47863	4.61863e-09	2.11011e-06
KCNIP3	1.43322	7.46244e-09	3.32193e-06
CSGALNACT1	1.41356	1.88673e-08	8.18887e-06
COL1A1	-0.857876	2.1368e-08	9.04804e-06
GPRC5C	0.976642	2.86377e-08	1.18376e-05
RP11-757G1.6	-1.36923	3.42516e-08	1.38289e-05
SLC12A8	-1.16164	6.35396e-08	2.50707e-05
IGFBP7-AS1	-1.298	1.06029e-07	4.09062e-05
IL32	1.33218	1.12617e-07	4.25033e-05
ARHGAP26	1.33228	1.17347e-07	4.3346e-05
GRIP2	1.13563	1.29054e-07	4.66771e-05
HOOK1	-1.32571	1.45034e-07	5.13863e-05
LAMA4	1.31227	1.62682e-07	5.64865e-05
B3GNT5	1.15792	1.76546e-07	6.00984e-05
WNT11	-1.23407	2.86623e-07	9.56934e-05
MYLK	1.27549	3.88975e-07	0.000126547
KLHL29	1.22511	3.93614e-07	0.000126547
GAS6	1.25348	4.38931e-07	0.000136892
SLC7A2	-1.27009	4.41561e-07	0.000136892
RASGRP3	-1.18671	4.51498e-07	0.000137517
EMP1	-0.950677	5.40381e-07	0.000159137
ADARB2	-1.26039	5.40813e-07	0.000159137
ASIC2	1.23787	5.99761e-07	0.000173541
CDS1	1.21567	6.21207e-07	0.000176799
ROR1	1.2343	8.98996e-07	0.000251733
CD82	1.18499	1.06842e-06	0.000294426
EGFLAM	1.10272	1.23975e-06	0.000336301
GDA	1.22108	1.30232e-06	0.00034784
PROC	-1.20895	1.39595e-06	0.000367198
FAM150A	-1.21474	1.46983e-06	0.000380862
TRPA1	1.20457	1.49923e-06	0.000382767
CADPS2	1.21174	1.54481e-06	0.000388688
HRH1	1.05675	1.57577e-06	0.000390814
BHLHE41	0.83187	1.59926e-06	0.000391053
KRT7	1.19963	1.85836e-06	0.000448096
TGM2	1.16038	1.95892e-06	0.000465873
GJB2	0.985282	2.03833e-06	0.000478209
CPA4	1.18812	2.17049e-06	0.000502426
DEPTOR	-1.13019	2.22781e-06	0.000508909
NR2F1-AS1	1.18242	2.61072e-06	0.000588633
S100A16	1.16524	2.65115e-06	0.000590085
FRMD3	0.910249	2.8706e-06	0.000630841
NID2	-0.94944	3.49073e-06	0.000751299
CAMK2N1	1.1381	3.50529e-06	0.000751299
TBC1D4	1.14409	3.57286e-06	0.000751651
TMPRSS2	-0.880126	3.59352e-06	0.000751651
NTN4	1.16226	3.87902e-06	0.00080171
SEMA7A	1.13121	4.3903e-06	0.000896707
RAB27B	1.12899	4.83202e-06	0.000975451
STMN3	1.02803	5.60935e-06	0.00111936
MLPH	1.05425	6.00173e-06	0.00117677
PRSS22	1.14001	6.03265e-06	0.00117677
TFAP2C	-0.8259	6.10594e-06	0.00117784
PPARG	1.10344	6.22635e-06	0.00118787
LAMC2	1.12975	6.7357e-06	0.00126082
PPP1R16B	-1.12687	6.75402e-06	0.00126082
MB	1.09484	7.25277e-06	0.00133952
CNNM1	-0.683876	7.53209e-06	0.00137647
TNFRSF1B	1.06268	7.74286e-06	0.00140025
GNA15	1.00986	8.02522e-06	0.00143635
OSBPL3	1.01834	8.55847e-06	0.00151616
TBXAS1	1.11351	9.26729e-06	0.00162515
DACT2	-1.04213	9.81765e-06	0.00170444
IRF1	0.93651	1.0044e-05	0.00172647
HIPK2	1.02072	1.03094e-05	0.00175473
THBD	1.0656	1.04535e-05	0.00176197
CDH2	1.05816	1.17689e-05	0.00196462
ITGA3	1.0828	1.24057e-05	0.0020512
MATN2	1.0981	1.27209e-05	0.00207114
NUAK2	0.932224	1.28059e-05	0.00207114
FAM171A1	0.738433	1.30339e-05	0.00207114
HPCAL1	0.942484	1.30943e-05	0.00207114
PLCL2	1.05993	1.31228e-05	0.00207114
ARFGEF3	-1.01406	1.34015e-05	0.00209606
HS3ST6	-1.09143	1.52179e-05	0.00235891
REEP5	-0.736865	1.68061e-05	0.00258204
ADAMTS15	1.08029	1.78799e-05	0.00272292
SH3RF3	1.08007	1.82502e-05	0.00275515
KLF2	0.825486	1.97855e-05	0.00294748
CREG1	0.861829	1.98638e-05	0.00294748
F2RL2	-0.882097	2.1729e-05	0.00319693
GRB10	0.974108	2.26717e-05	0.00330759
LXN	0.849067	2.36851e-05	0.00342665
ADAM22	-0.823114	2.73372e-05	0.00392232
NDRG1	-0.910221	2.8556e-05	0.00406362
ADIRF	1.05236	2.94746e-05	0.00416023
BCAR3	1.00534	2.98184e-05	0.00417481
SYNE3	-0.780892	3.46085e-05	0.00480671
MOXD1	-0.972279	3.92395e-05	0.00540665
EVA1C	1.03199	4.12133e-05	0.00563389
CPNE4	-0.984218	4.45888e-05	0.0060477
PPP3CA	0.998017	4.60626e-05	0.00619916
FBLIM1	0.921196	4.77826e-05	0.00638119
IRX3	1.00821	5.13327e-05	0.00679619
DRD2	0.966179	5.16731e-05	0.00679619
LPAR1	1.0182	5.33591e-05	0.00696517
ANPEP	0.862056	5.55825e-05	0.00720125
DRD1	0.978806	5.77668e-05	0.00742881
TCAF2	-1.00366	6.03484e-05	0.00770375
CLVS2	-0.844578	6.52898e-05	0.0082737
RRAD	1.0052	6.67904e-05	0.00840252
CFAP57	-0.723388	6.8773e-05	0.00858969
C10orf54	0.98187	7.01497e-05	0.00869906
SH2B3	0.669346	7.38216e-05	0.00908948
IKZF2	-0.998226	7.50742e-05	0.00917861
TRHDE-AS1	0.996911	7.77758e-05	0.00942598
L1CAM	0.812793	7.81833e-05	0.00942598
AC068282.3	-0.854243	8.45148e-05	0.010119
COL11A1	0.983509	8.83337e-05	0.0105039
LGALS3	0.776694	8.90667e-05	0.010519
ADGRL2	-0.698969	8.9916e-05	0.0105475
SLCO4A1	0.637941	9.56168e-05	0.0110832
RAB17	-0.834007	9.5759e-05	0.0110832
PLEK2	0.76225	9.75197e-05	0.0112122
CARD10	0.762159	0.000107062	0.0122283
PTX3	-0.970622	0.000113033	0.0128259
RFTN1	0.965234	0.000116684	0.013087
PRDM8	0.741734	0.000116841	0.013087
RP5-875H18.9	0.919644	0.000118	0.0131321
INPP4B	-0.942762	0.000121724	0.0134602
NTS	-0.690294	0.000122746	0.0134872
CTD-2562J17.6	0.812588	0.000131793	0.0143261
L3MBTL4	0.962151	0.00013203	0.0143261
PDGFRA	-0.67983	0.000142864	0.0154053
SPARC	0.931926	0.000156709	0.0167939
SLC8A1	0.9398	0.000167349	0.0177628
COTL1	0.731343	0.000167795	0.0177628
ATP8B1	0.937566	0.000170152	0.0179031
SGK1	0.915228	0.000174474	0.0182473
TNFRSF21	0.920407	0.000175601	0.0182551
BACE2	0.894908	0.000179745	0.0185747
PSMB9	0.887335	0.000186239	0.019049
PRSS3	0.941189	0.000186529	0.019049
SCD5	-0.894169	0.000188483	0.019136
MED12L	-0.886796	0.000199722	0.0201199
RNF43	0.898357	0.000201215	0.0201199
SSTR5-AS1	0.933189	0.000201651	0.0201199
DSC3	-0.923075	0.000203948	0.0202328
TMEM159	0.876819	0.000207564	0.0204745
PLEKHA2	0.869013	0.000218289	0.0214109
BIN1	0.72145	0.000223207	0.0217702
ADCY9	-0.644652	0.000231797	0.0224817
ABCA13	0.886142	0.00023425	0.0225934
RUNX2	0.885792	0.000235783	0.0226156
KLF4	0.91621	0.000241165	0.0230047
CYGB	0.903528	0.000242943	0.0230477
CYB5R2	0.675473	0.000259484	0.0244832
CDH1	-0.909201	0.000264869	0.0248562
C11orf86	0.885138	0.000268647	0.0249598
PRELP	-0.633507	0.000268849	0.0249598
TUBB2B	-0.869159	0.000278795	0.0257455
IL18	0.891516	0.00029123	0.0267515
LIN28B	-0.813546	0.000294935	0.0269493
ATP9A	-0.592534	0.000298065	0.0270927
FBXO32	0.86101	0.000301903	0.0271651
KRT19	0.595635	0.000302577	0.0271651
FAM3C	0.735822	0.000304211	0.0271651
SEMA3A	0.903888	0.00030512	0.0271651
RP11-566K19.6	-0.703705	0.000310742	0.0273974
RP11-382A20.3	0.748622	0.000310886	0.0273974
CXXC5	0.670974	0.000316974	0.0277929
APOL1	0.905968	0.000318629	0.0277976
MGARP	-0.886787	0.000329512	0.0286033
PPM1H	-0.619216	0.000332614	0.0287289
LONRF3	0.845751	0.000342266	0.0293622
CLDN10	-0.721279	0.000343329	0.0293622
EHD1	0.768268	0.000347474	0.029571
HBEGF	0.842226	0.000357076	0.0301525
APOBEC3B	0.73514	0.000357779	0.0301525
UNC13D	0.899386	0.000360874	0.0302663
UGCG	0.80175	0.000383964	0.0320481
IFFO2	0.852663	0.000405481	0.0336821
KLHL13	0.87371	0.000408694	0.0337873
KSR1	0.832843	0.000431641	0.0355153
PIM1	-0.626461	0.000439971	0.0360299
BRINP3	-0.885154	0.000445503	0.0363116
FAR2	0.880698	0.000480866	0.0390108
CCDC68	0.810796	0.000484582	0.0391294
EDIL3	0.864333	0.00049107	0.0394698
DHRS3	0.615741	0.000501642	0.0401337
RAMP1	0.842821	0.000506004	0.0402969
SUSD5	-0.868598	0.000511293	0.0405322
C15orf52	0.838594	0.000530156	0.0418365
SDHAP3	0.832704	0.000535633	0.0420775
NWD1	0.853033	0.000568724	0.0441945
TRIM38	0.865698	0.000571185	0.0441945
RGCC	-0.699986	0.000572675	0.0441945
BCL2A1	-0.735413	0.000572764	0.0441945
DSC2	-0.735843	0.000595184	0.0457212
ABHD11	0.554715	0.000600077	0.045894
PALLD	-0.844786	0.000612701	0.0465254
CBFB	-0.671551	0.000613693	0.0465254
TRHDE	0.854543	0.000617559	0.046615
CTD-2263F21.1	0.826159	0.000624272	0.0469177
S1PR3	-0.695025	0.000629212	0.0470851
TDRD5	-0.759979	0.000648196	0.0482975
EBNA1BP2	-0.596125	0.000655328	0.0486203
KRT18	-0.681461	0.000674807	0.049686
FMN1	-0.827175	0.000675416	0.049686
SH3BP2	0.739805	0.000683709	0.0500675
GLIS3	0.855009	0.00068637	0.0500675
PRKCDBP	0.729386	0.000705061	0.0512158
TMEM173	0.847814	0.000715714	0.0517729
SSBP2	0.620365	0.000742883	0.0535153
KRT8	-0.654568	0.000770897	0.0551083
ABLIM3	0.733529	0.000771345	0.0551083
GALNT18	-0.587815	0.000780506	0.0555343
PLAU	0.74009	0.000790795	0.0560367
TP53I11	0.513235	0.000797217	0.0562622
ANKRD35	-0.815337	0.000844997	0.059109
GAREM1	0.827079	0.000845427	0.059109
GAS6-AS1	0.838319	0.000847771	0.059109
SLC38A5	-0.829696	0.000907375	0.0630117
LIPA	-0.716049	0.000915663	0.0633339
PDLIM7	0.552775	0.000939002	0.0646905
COL4A5	-0.791575	0.000961681	0.0659911
NFKBIA	0.59851	0.000982407	0.0671479
TRIM47	0.52354	0.000987694	0.0672445
NFASC	-0.708707	0.00100873	0.0681759
LPCAT1	0.808788	0.00100923	0.0681759
NT5E	0.534401	0.00103156	0.0694144
SLC44A1	-0.703069	0.00105707	0.0708564
TSPAN13	-0.51605	0.00109662	0.0732248
THBS1	0.816742	0.00115283	0.0765226
CD44	0.516415	0.00115483	0.0765226
MAP3K5	0.801311	0.00116704	0.0770381
TSPEAR-AS2	-0.803992	0.00118065	0.0776412
HAAO	-0.78331	0.00119696	0.0784167
ENC1	0.808745	0.0012054	0.0786616
RP3-416H24.1	0.791894	0.00120976	0.0786616
GLIPR2	-0.773349	0.00122407	0.0792948
PLEKHG3	0.729646	0.00124167	0.0798406
ST5	0.655453	0.00124169	0.0798406
MTSS1	0.752732	0.00125149	0.0800401
MAP2	-0.753745	0.00125401	0.0800401
TIMP2	0.744286	0.00126602	0.0805105
ISG15	0.587825	0.00128838	0.0816334
MECOM	-0.767164	0.00130647	0.0824783
SMOX	0.528517	0.00131463	0.0826558
BCAT1	-0.67608	0.0013245	0.0826558
AGR2	-0.698214	0.00133064	0.0826558
OPN3	0.778131	0.00133264	0.0826558
FZD2	-0.562778	0.00133308	0.0826558
COL4A4	-0.56918	0.00133925	0.0827426
SIRPA	-0.796172	0.00142109	0.0874875
ITGB3	0.781902	0.00146611	0.0899402
ITGA1	-0.801731	0.00148088	0.0905268
BCL2L1	0.70885	0.00149655	0.0911033
MYO1B	0.647906	0.00150768	0.0911033
BMF	-0.712436	0.00151541	0.0911033
LIMK1	0.479427	0.00151645	0.0911033
CALB2	0.791752	0.00151655	0.0911033
FOXA2	-0.544531	0.00152404	0.0912372
TSPAN1	0.783654	0.00153734	0.0917174
DSG2	-0.539866	0.00161259	0.0957566
WI2-87327B8.2	0.786662	0.00161901	0.0957566
SLC2A12	0.795332	0.00162159	0.0957566
TNS2	0.588424	0.00163148	0.096014
DCP2	-0.625464	0.0016389	0.0961245
NABP1	0.713388	0.00165599	0.0968003
CBR3	0.789594	0.00171659	0.0998721
SQSTM1	0.646856	0.00172005	0.0998721
PDGFA	0.618206	0.00173151	0.0998857
CTD-2154B17.4	0.730802	0.00173179	0.0998857
ALOX5AP	0.774067	0.00181405	0.104284
CDCP1	0.633402	0.00186408	0.106806
GPRC5A	0.746162	0.0018834	0.107558
CASC15	-0.748171	0.00189874	0.108075
ADM	-0.567706	0.0019049	0.108075
VWA1	0.494094	0.00191331	0.108198
TNFRSF1A	0.701314	0.00193393	0.10901
PRKCE	0.649114	0.00203406	0.114276
TIMP1	0.656638	0.00204052	0.114276
SOX13	0.744232	0.0020999	0.117223
HOXC13	0.576823	0.00221669	0.123123
LMCD1	-0.561299	0.00222592	0.123123
EPHB1	0.693951	0.00222686	0.123123
PSTPIP2	0.731249	0.00226579	0.12463
RP11-420L9.5	-0.566578	0.00226848	0.12463
LURAP1	0.651187	0.00233028	0.127621
PPL	0.677042	0.00236121	0.128909
KRT81	0.750765	0.00241548	0.130626
KRT86	0.761826	0.00242337	0.130626
RIN3	0.574468	0.00242691	0.130626
KLF13	0.753537	0.00242703	0.130626
GUCY1B3	-0.763898	0.00243261	0.130626
TRIM62	0.606651	0.00244184	0.130626
TYMP	0.515598	0.00244868	0.130626
PRUNE2	-0.763762	0.00245615	0.130626
GJB3	0.702482	0.00246038	0.130626
MALL	0.677931	0.00248087	0.131312
PTGES	0.747505	0.0025041	0.131831
ZG16B	0.760902	0.00251144	0.131831
ACE	0.750773	0.00251346	0.131831
G6PD	0.709508	0.00253316	0.132369
ABALON	0.70928	0.00254144	0.132369
SELENOV	-0.730999	0.00255105	0.132369
GGT5	0.755072	0.00255421	0.132369
SP100	0.716013	0.00256808	0.132692
SH3BGRL2	-0.706963	0.00257693	0.132754
MEGF6	0.756872	0.00258651	0.132837
SLC37A1	0.751691	0.0025965	0.132837
CEBPD	0.729643	0.00260149	0.132837
WISP1	-0.754423	0.00261204	0.132984
ANO5	-0.744279	0.0026337	0.133695
PDE4B	0.752625	0.0026519	0.133938
SCARA3	-0.729222	0.00265392	0.133938
RP11-247A12.2	0.73119	0.00267986	0.134855
GOLM1	0.459321	0.00271405	0.135971
MXRA8	0.699122	0.00271769	0.135971
GPRIN3	-0.730028	0.00278462	0.138919
TLL1	-0.697788	0.00281927	0.140132
RAB11FIP4	-0.751142	0.00282508	0.140132
EML1	0.546914	0.00284651	0.140374
TBX15	0.731383	0.00284861	0.140374
CEND1	0.570623	0.00285486	0.140374
TMEM2	0.701836	0.0028623	0.140374
EDN1	-0.656158	0.00288473	0.140692
PFN2	-0.474355	0.00288499	0.140692
LARGE1	0.709956	0.00293192	0.142524
TPCN1	0.595707	0.00293897	0.142524
CBLN2	-0.666106	0.00298922	0.144557
ZNF185	0.741766	0.00301787	0.145537
TPSG1	0.746735	0.0030667	0.147482
FRMD4B	-0.637599	0.00309597	0.148478
LRP4	-0.662358	0.00310793	0.148641
ZMIZ2	0.496685	0.00320314	0.152774
LRRC4B	-0.708238	0.00323999	0.154108
TCEAL1	0.661849	0.00325621	0.154457
DAP	0.64786	0.00326841	0.154613
HERC2P3	-0.542204	0.00328915	0.155171
SLC4A11	-0.562141	0.00330835	0.155654
GADD45A	0.636809	0.00332285	0.155913
FAM105A	0.73974	0.00335676	0.15708
SLC5A5	-0.731645	0.00342132	0.159135
PARP14	0.670307	0.00342226	0.159135
NR3C1	0.674077	0.00343629	0.159135
CGN	-0.659301	0.00343734	0.159135
AC005077.14	0.670239	0.00346407	0.159946
ASPH	0.689916	0.00349776	0.161073
SOBP	-0.537578	0.00355638	0.162997
TOX2	0.674479	0.00355866	0.162997
APOL3	0.616228	0.0035677	0.162997
DOPEY2	0.630495	0.00359507	0.163816
DCDC2	0.656828	0.00362559	0.164774
NTRK2	0.6775	0.00367917	0.166773
COL4A6	-0.567241	0.00370145	0.167346
APOL6	0.717007	0.00372235	0.167808
STAC	0.713191	0.003731	0.167808
ARRB1	0.566702	0.00380503	0.170695
ITPKB	0.65972	0.00382378	0.171095
SLC3A1	-0.714582	0.00383934	0.171349
ELF3	0.713678	0.00386222	0.171928
ZFPM2	0.650243	0.00388028	0.17229
PPARGC1B	0.596593	0.00393939	0.174166
ITGB2	0.715819	0.0039426	0.174166
JADE2	0.683162	0.00397973	0.175341
COL9A2	-0.660857	0.00398938	0.175341
HPSE	-0.655233	0.00401986	0.176234
IRS1	0.587394	0.00405052	0.177131
TCF7	0.632003	0.00408282	0.178095
PWWP2B	0.482348	0.00409971	0.178384
RGS17	0.719135	0.00414525	0.17953
MFSD12	0.608571	0.00414675	0.17953
MAMLD1	0.642139	0.00416358	0.179811
RHOB	0.697229	0.00421228	0.181463
ANGPTL4	0.576432	0.00422503	0.181561
LFNG	0.534521	0.00423593	0.18158
ZNF703	0.660377	0.00426146	0.181984
BCAR1	0.627002	0.00429922	0.181984
RIPPLY3	-0.642521	0.0043004	0.181984
TBX2	-0.679272	0.00430701	0.181984
PODXL	0.689724	0.00430818	0.181984
CD22	0.654714	0.00430823	0.181984
ZNF512	0.634665	0.00433637	0.182727
TSPAN12	-0.717535	0.00441123	0.185432
DTX3L	0.557799	0.00443346	0.185777
CHST2	-0.716463	0.00444084	0.185777
SLCO4A1-AS1	0.625081	0.00449304	0.187509
RP11-395B7.4	0.698703	0.00455155	0.189102
WNT9A	0.684093	0.00455301	0.189102
PLIN2	0.537786	0.00460144	0.190449
FOXO1	0.699662	0.00461693	0.190449
ITGB5	-0.43279	0.0046191	0.190449
S100A4	0.551599	0.00463962	0.190449
PLOD2	-0.592123	0.00464029	0.190449
LGALSL	-0.67679	0.00471177	0.192927
TLR5	-0.505303	0.0047443	0.193802
SYT12	0.676268	0.00476894	0.193805
GPIHBP1	0.712015	0.00477431	0.193805
MID2	-0.485938	0.00477787	0.193805
IFIH1	0.70124	0.00480691	0.194529
PKP1	0.69366	0.00485793	0.195923
ID3	-0.645765	0.00486397	0.195923
PPP2R2B	0.625059	0.00487521	0.195923
PKP3	0.626683	0.00489211	0.196148
KRT15	0.648188	0.00497331	0.198944
LGALS1	0.411178	0.00502864	0.200695
ADAM19	0.60589	0.00505304	0.200805
MICALL2	0.529629	0.00505747	0.200805
NR5A2	-0.702953	0.0050661	0.200805
LSR	-0.536543	0.0050916	0.200957
HIST1H4J	-0.462355	0.00509309	0.200957
PKM	0.446424	0.00522556	0.205617
ANXA8	-0.631633	0.00524633	0.205617
LHX1	0.703835	0.00524671	0.205617
FZD4	-0.576191	0.0052701	0.206068
ARL4C	0.544579	0.00532875	0.207893
SLC12A7	0.493251	0.00536788	0.20895
COPS8	0.528394	0.00543005	0.210897
BCAS1	-0.66268	0.00545936	0.211562
KRT8P3	-0.592712	0.00553414	0.213983
ENPP1	-0.553454	0.00555312	0.214239
PLXNB3	0.692782	0.0055755	0.214626
DLL4	-0.657563	0.00565694	0.217279
C1orf106	-0.666599	0.00577381	0.221146
SERPINB8	0.68644	0.00578308	0.221146
ERVMER34-1	-0.67452	0.00583004	0.222451
C20orf166-AS1	0.633373	0.00587416	0.223643
FAM20C	0.585695	0.00589828	0.224061
TMEM170B	-0.66634	0.00591095	0.224061
FAM86DP	0.492414	0.0059454	0.224783
CD74	0.639472	0.00595589	0.224783
SMARCA2	0.684367	0.00609589	0.229568
BICDL1	0.662743	0.00611365	0.229738
PAX5	0.650645	0.00615797	0.230904
ACSS1	0.609976	0.00618839	0.231544
AIFM2	0.459362	0.00627022	0.234028
CNIH3	0.58554	0.00628806	0.234028
JPH3	-0.688799	0.00629522	0.234028
RAB26	0.497372	0.00633739	0.235078
EREG	0.665305	0.00635293	0.235078
MSX2	0.684087	0.00638355	0.235078
C16orf52	0.491767	0.00638846	0.235078
AMOTL1	0.61191	0.00639114	0.235078
NTNG2	0.68629	0.00644036	0.236387
TCEB2	0.513486	0.00657609	0.24086
SOX4	-0.527333	0.00669471	0.244279
TGFBI	0.663726	0.00669759	0.244279
PNMT	-0.682966	0.00676484	0.246215
TMEM255B	0.623841	0.00685143	0.248768
MVP	0.621313	0.00686364	0.248768
TRIM21	0.450494	0.0069482	0.251308
RRAGD	0.642705	0.00701791	0.253301
ROPN1L	0.679108	0.00707844	0.254956
GAS6-AS2	0.650154	0.00712508	0.255695
PXK	0.622212	0.0071284	0.255695
PAPSS2	-0.620903	0.00716737	0.256269
DISP2	0.596189	0.00719976	0.256269
MOCOS	0.667553	0.00720379	0.256269
RNF182	0.601499	0.00720756	0.256269
GALE	0.543075	0.00721823	0.256269
RHOF	0.56688	0.00731599	0.259097
PHLDA2	0.515919	0.00736361	0.259097
AGFG1	-0.458122	0.00736609	0.259097
TNFRSF18	0.663433	0.00736802	0.259097
AC008440.10	0.670923	0.0073725	0.259097
TUBB4A	-0.669511	0.00739025	0.259196
FADS3	0.506124	0.00743029	0.259668
ETV4	-0.469884	0.00743361	0.259668
SYT9	0.605608	0.00745392	0.259854
GSTM3	-0.427561	0.00751808	0.261141
NR2F1	0.665284	0.0075209	0.261141
SNCG	0.646182	0.00755586	0.261831
TNIK	-0.523327	0.00760188	0.262901
MEDAG	0.635825	0.00767129	0.264691
PYCARD	0.501019	0.00769162	0.264691
CREB5	0.656605	0.00769939	0.264691
TMSB15A	-0.659434	0.0077763	0.266807
PDLIM1	0.417511	0.00788623	0.270034
BEND6	0.596131	0.00790145	0.270034
CDK15	-0.669508	0.00793534	0.270659
PLEKHG6	0.666806	0.0079931	0.271948
CNN1	-0.590512	0.00800445	0.271948
RP11-149I23.3	-0.538495	0.00803375	0.271995
CD55	0.630517	0.00803717	0.271995
TSC22D3	-0.621353	0.00813667	0.274826
FAM3C2	0.582425	0.00819328	0.276201
KCNMA1	0.519106	0.0082317	0.276958
EFNB2	0.664497	0.00831741	0.279301
ANKRD33B	0.660346	0.00842843	0.282483
ACOT12	0.661749	0.00871586	0.291553
POU2F2	-0.655782	0.00881188	0.293797
ELL2	0.608413	0.00881679	0.293797
SPTBN2	-0.633	0.00904858	0.300636
KLF7	-0.507925	0.00905664	0.300636
PLP2	0.374738	0.00912551	0.302343
PDX1	-0.631041	0.00918015	0.302808
MISP	0.65297	0.00918121	0.302808
ECEL1P1	0.622613	0.00919187	0.302808
CLDN4	0.592236	0.00931568	0.306306
HTR1B	0.64742	0.00937566	0.307695
LINC00472	0.619747	0.00942368	0.308688
TRIM31-AS1	-0.550379	0.00944196	0.308704
S100A13	0.52853	0.00951595	0.310449
KCNF1	0.609301	0.00953109	0.310449
PLIN4	0.619187	0.00969012	0.314928
NID1	-0.585674	0.00970487	0.314928
HMGB3	0.446403	0.00983358	0.318509
ARL9	-0.627309	0.010179	0.329082
ZFPM2-AS1	0.637478	0.0102277	0.330018
BCL3	0.481795	0.0102585	0.330018
PARP9	0.515144	0.010265	0.330018
NFAT5	-0.450339	0.0103084	0.330802
IFITM3	0.465023	0.0103711	0.332202
CTGF	-0.428612	0.0103944	0.332335
SOCS6	0.425959	0.0106403	0.339108
PDCD6IPP1	-0.522311	0.0106454	0.339108
RP11-363J20.2	-0.446486	0.0111152	0.353417
SOCS1	0.615114	0.0111485	0.353417
KIAA1671	0.478219	0.0111556	0.353417
OSMR	0.417167	0.0111992	0.353745
PHACTR2	-0.570725	0.0112067	0.353745
LHFPL2	0.569615	0.0112678	0.355028
RP11-167H9.3	-0.637471	0.0113206	0.356045
EMID1	-0.555876	0.0113901	0.356212
LRFN5	0.619243	0.0114021	0.356212
CTD-2368P22.1	0.58005	0.0114305	0.356212
COL3A1	-0.510735	0.0114831	0.356212
MATN3	-0.542706	0.011488	0.356212
COL5A2	-0.60767	0.0114926	0.356212
ENO1	0.41255	0.0114994	0.356212
COL13A1	0.632948	0.0115086	0.356212
ARHGAP23	0.570005	0.0115301	0.356212
PEAR1	0.636993	0.0115353	0.356212
PTPRJ	0.378478	0.0115516	0.356212
MYO18A	0.581492	0.0115854	0.35662
MTSS1L	0.48833	0.0116785	0.35885
KIFC3	0.511713	0.011746	0.360287
LIFR	0.534682	0.0118007	0.361326
CD9	0.400527	0.0118381	0.361833
MGAT4B	0.442859	0.0119611	0.364952
EMP3	0.408134	0.0120764	0.367822
SLC7A3	-0.44651	0.012139	0.369079
NOXO1	-0.615274	0.0122317	0.370324
GJB6	0.615409	0.0122552	0.370324
PPM1L	-0.480222	0.0122628	0.370324
PDE10A	0.536502	0.0122768	0.370324
SLC46A3	0.623596	0.0122865	0.370324
LINC01351	-0.617349	0.012354	0.371713
NSMF	0.49228	0.0124306	0.373369
STK17A	0.517835	0.0125439	0.376123
IFNGR2	-0.398262	0.0125922	0.376918
GPRASP1	-0.545471	0.0126387	0.37766
OTUD5	0.369529	0.0126936	0.37865
ZNF93	0.607776	0.0127829	0.380658
NIPA1	-0.394547	0.0128211	0.3809
N4BP3	0.569937	0.0128556	0.3809
MYRIP	0.573382	0.0128568	0.3809
BST1	0.592276	0.0129772	0.383812
AHDC1	0.553122	0.0130108	0.384149
AZU1	0.625126	0.0130346	0.3842
LARGE2	-0.6157	0.0131531	0.387035
CCNO	0.519739	0.0132078	0.387988
FAAH	0.460036	0.0133409	0.391237
ANKRD24	-0.617122	0.0135021	0.395296
LINC00543	-0.595885	0.0135257	0.395319
TKT	0.478699	0.0135966	0.396724
ABHD6	0.563876	0.0136634	0.396749
FOXA3	-0.613309	0.013666	0.396749
ENHO	-0.519045	0.0136704	0.396749
NRP1	0.443654	0.0136889	0.396749
TBC1D1	-0.396466	0.0137427	0.397645
AK5	0.538427	0.013771	0.397802
DLK1	0.584811	0.0138875	0.400217
SPTBN5	0.589662	0.0139008	0.400217
SH3RF2	0.594586	0.0139726	0.40162
MOCS1	-0.553917	0.0140731	0.403839
CMBL	0.501903	0.0141492	0.4049
TBC1D30	-0.522401	0.0141632	0.4049
GOLGA8A	0.50704	0.01418	0.4049
CYB561	0.476991	0.0143275	0.408439
LRRC34	-0.573958	0.0143674	0.408906
ACOT7	0.363187	0.0145269	0.412767
RP11-519G16.5	0.608173	0.0145638	0.413142
LINC00665	-0.556269	0.0146391	0.4146
MGAT5	0.3844	0.0147015	0.415689
CTSD	0.418375	0.0147705	0.41696
FHL1	0.556007	0.0148034	0.41721
SLC26A2	0.54557	0.0150617	0.423278
ERAP2	0.609391	0.0150674	0.423278
KRT32	0.55449	0.0152078	0.42653
RABGGTB	0.387924	0.015286	0.427353
RP4-635E18.8	0.567639	0.0152863	0.427353
BOC	-0.599945	0.0155515	0.433086
MYOF	0.522675	0.0155658	0.433086
IQSEC2	0.519385	0.0155685	0.433086
DFNA5	0.569862	0.0155912	0.433086
KCNK3	0.570925	0.0157536	0.436898
CRACR2B	0.507168	0.0158949	0.439532
CAB39	0.388968	0.0159615	0.439532
CYP2U1	-0.555416	0.0159725	0.439532
LY6K	0.604419	0.0160096	0.439532
GAL3ST4	-0.606839	0.0160101	0.439532
SDHA	0.34098	0.0161137	0.439532
SLC22A4	0.604507	0.0161247	0.439532
CACHD1	0.421711	0.016127	0.439532
ADORA2B	0.554338	0.0161345	0.439532
CDKN1A	0.522991	0.0161764	0.439532
C1orf226	0.51551	0.0161813	0.439532
38961	-0.467684	0.0161839	0.439532
BIRC7	0.535771	0.0161985	0.439532
CDKN2AIPNL	0.424566	0.016203	0.439532
RP11-768F21.1	0.603965	0.0162967	0.441383
RNF207	0.427683	0.0163748	0.442459
LPGAT1	-0.374935	0.0163874	0.442459
NSUN7	-0.57587	0.0164841	0.443148
IER5L	0.53437	0.0165098	0.443148
C7orf31	-0.555102	0.0165475	0.443148
BMPR1B	-0.577661	0.0165583	0.443148
CRABP1	-0.604511	0.0165855	0.443148
NAV1	0.55513	0.0165881	0.443148
RP11-98I9.4	-0.5524	0.0165916	0.443148
RABL2A	-0.497516	0.0166678	0.444499
KIAA1217	0.544839	0.0167854	0.446949
SMIM3	0.529348	0.0168332	0.446986
RP3-455J7.4	0.567885	0.01684	0.446986
RP1-152L7.5	-0.457361	0.0168649	0.446986
CRISPLD2	0.538678	0.0168897	0.446986
SLC16A3	0.38739	0.0170326	0.45008
SERINC5	0.546305	0.0172006	0.453337
LDLRAD2	0.592081	0.0172081	0.453337
LAMA3	0.596918	0.0172407	0.453509
PMP22	0.455861	0.0172876	0.453521
CNTD2	-0.560506	0.017301	0.453521
TLE4	0.590768	0.0173195	0.453521
FAM234B	-0.44192	0.0174095	0.45519
IL4I1	0.531984	0.0174923	0.456668
ACOT4	-0.54546	0.0176521	0.459103
PITX1	0.416964	0.017684	0.459103
PLEKHM1	0.497295	0.0177117	0.459103
IFITM2	0.497216	0.0177146	0.459103
TSC22D1	0.53881	0.0177178	0.459103
CAMK1D	0.517609	0.017887	0.462797
CD58	0.515541	0.018022	0.465595
ADGRA2	-0.586747	0.0181814	0.469016
ADAM11	-0.513093	0.0183236	0.4714
MSI2	-0.361943	0.0183281	0.4714
GALNT5	-0.532466	0.0183769	0.471955
ELOVL6	0.594786	0.0184097	0.472099
RNF19B	0.423168	0.0184677	0.472888
NOG	0.548015	0.0185141	0.473378
FLNA	0.449925	0.0188734	0.481856
PRKAG2	0.376185	0.0191132	0.487261
HAS2	0.548722	0.0191839	0.488346
CCNG2	-0.540307	0.0193203	0.491098
SEMA4F	-0.489341	0.0193978	0.492348
LAMB3	0.484094	0.0194721	0.493511
C10orf55	0.517248	0.0195474	0.494697
PON3	0.583278	0.0196416	0.496358
SP140L	0.544949	0.0197006	0.497126
RP3-510D11.2	0.50341	0.0197552	0.497779
SRA1	0.370024	0.0199831	0.502501
DHRS9	0.578796	0.0200005	0.502501
WNT5A	0.509141	0.0200916	0.50406
RUNX1	0.545434	0.0201487	0.504763
ADGRL3	-0.553957	0.0202945	0.507684
SH3BGRL3	0.353277	0.0205023	0.511584
ZNF506	0.575156	0.0205093	0.511584
AATK	-0.533632	0.0205501	0.511865
FAM214A	-0.509122	0.0207217	0.514878
TMEM45A	-0.544359	0.0207304	0.514878
EFHD2	0.42983	0.0209293	0.519076
CUEDC1	0.474037	0.0210088	0.520305
CA12	-0.446484	0.0212104	0.524549
KLHL14	0.548765	0.0212782	0.525302
TCEAL3	0.539198	0.0213014	0.525302
ESPN	0.570791	0.0213355	0.525397
NDUFS6	0.333863	0.0214112	0.525784
ID2-AS1	-0.540432	0.0214388	0.525784
IDS	0.546727	0.021442	0.525784
EFEMP1	0.564812	0.0215818	0.526701
PRICKLE3	0.428672	0.0216005	0.526701
ALDH2	-0.571388	0.0216255	0.526701
NT5DC3	0.430702	0.021629	0.526701
SKAP1	0.579474	0.0216334	0.526701
H19	-0.526631	0.0216943	0.526701
ALDH1A3	0.343125	0.021715	0.526701
HTR1D	0.527865	0.0217221	0.526701
ETV1	0.561305	0.0217716	0.527163
COL7A1	0.452602	0.0218539	0.528137
PPP1R1B	0.556369	0.0219101	0.528137
CDX2	-0.576959	0.0219264	0.528137
LINC01106	0.513294	0.0219335	0.528137
ST3GAL1	0.571587	0.0221387	0.532337
TNS4	0.571156	0.0221742	0.532337
DDB2	-0.373165	0.0221999	0.532337
GPAT3	0.523353	0.0223372	0.534487
KIAA1147	-0.462497	0.0223511	0.534487
MIR6720	-0.575609	0.0224135	0.53487
H19_1	-0.52532	0.0224426	0.53487
PPP1R3B	-0.440513	0.0224595	0.53487
ADGRG1	0.561575	0.0225566	0.536444
APBB3	0.462014	0.0228177	0.541913
RGMB	0.350715	0.0229282	0.543793
CLTCL1	0.508929	0.0230105	0.545001
ZNF275	0.411667	0.0231346	0.547146
SEMA3C	-0.454283	0.0231641	0.547146
PNPLA2	0.455178	0.0234148	0.552315
SLC9A7P1	-0.571179	0.0235134	0.55389
SORBS1	0.503522	0.0236477	0.555887
GAB3	-0.42903	0.0236622	0.555887
HLA-A	0.439358	0.0239	0.560457
EPB41L2	-0.373038	0.0239386	0.560457
MCRIP2	0.357046	0.0239537	0.560457
STEAP3	0.466845	0.0240041	0.560882
CTHRC1	-0.380452	0.0240395	0.560955
EXOC2	-0.372956	0.024159	0.562986
CPNE7	0.378503	0.0243404	0.566453
NOTCH3	-0.560701	0.0245073	0.569573
MYH15	0.547277	0.0245695	0.570255
AC004381.6	-0.41804	0.024634	0.57099
TMEM158	0.441264	0.0246753	0.571184
GPRASP2	-0.399027	0.0247319	0.5714
RP11-19E11.1	0.439119	0.0247504	0.5714
LINC01270	0.532497	0.025053	0.577617
FOXL2	0.381193	0.0253511	0.583714
FAAP100	0.394988	0.0255161	0.586735
NFIL3	0.489355	0.025696	0.59009
ESRP1	0.502384	0.0257323	0.590144
CKMT1B	-0.49745	0.0258412	0.591138
IGFBPL1	-0.473656	0.0258438	0.591138
LOXL2	0.4343	0.0260328	0.594073
ST20	-0.464188	0.0260512	0.594073
S100A3	0.523188	0.0260747	0.594073
KRT80	0.472483	0.0262041	0.596238
METTL7B	-0.545768	0.0263985	0.599874
CHSY1	0.334964	0.0268135	0.608509
PLCD3	0.433937	0.0269474	0.610749
KIAA1755	0.497583	0.0272104	0.614606
KANK1	0.381133	0.0272173	0.614606
CCDC7	0.553313	0.0272696	0.614606
SPRYD7	-0.356729	0.0273039	0.614606
CD99L2	0.513413	0.0273491	0.614606
TBX2-AS1	-0.551355	0.0273588	0.614606
CBR3-AS1	0.527284	0.0273654	0.614606
PLK3	0.488216	0.0275238	0.617365
NKAIN4	0.533682	0.0278603	0.623603
RIN1	0.48857	0.0278737	0.623603
ZFHX4	-0.499936	0.0279649	0.62407
ATP8B2	-0.381547	0.0279665	0.62407
NEXN-AS1	-0.538135	0.0281503	0.627366
RP1L1	0.46556	0.0281985	0.627633
TWF2	0.364153	0.0285995	0.635744
PHC2	0.406097	0.0286461	0.635966
UBA7	0.54717	0.0287664	0.637821
DENND2A	0.550665	0.0288683	0.638838
SYTL2	-0.425979	0.0288859	0.638838
LIPG	0.546532	0.0289793	0.640089
AHRR	0.470467	0.0290328	0.640456
WDR34	0.371353	0.029109	0.64132
RP11-203J24.8	-0.550376	0.0291572	0.64157
SMOC2	-0.486923	0.0291959	0.641607
ANO9	0.544587	0.0293359	0.64354
QPCT	-0.453836	0.029358	0.64354
PCAT6	-0.548154	0.02964	0.648903
EPS8L2	0.499743	0.0297199	0.649832
DKK1	0.523107	0.0298267	0.651347
PML	0.383465	0.0299763	0.653791
MSI1	-0.497939	0.030129	0.656299
SELENBP1	0.480524	0.0302969	0.65874
MSRB1	-0.366353	0.030317	0.65874
PALD1	-0.530352	0.030435	0.660477
SPECC1	0.339784	0.0305343	0.661806
RPL10P16	0.467592	0.0306015	0.662435
ANKRD20A5P	0.533438	0.030806	0.666032
DNAJC21	0.350183	0.0308987	0.666926
TTC39C	0.503779	0.0309242	0.666926
WISP2	0.448903	0.031136	0.670659
DENND2C	-0.540619	0.0311823	0.670824
CELSR2	-0.46889	0.0314776	0.676341
C8orf49	-0.540624	0.0315799	0.677581
TRPV2	0.491768	0.0316134	0.677581
CKLF-CMTM1	0.442637	0.0316754	0.678072
HCN2	0.382527	0.0318302	0.680548
ARHGAP21	0.383503	0.0320361	0.684107
RP11-1094H24.4	0.52824	0.0320837	0.684146
F12	0.354337	0.0321563	0.684146
FAM120C	0.446835	0.0321566	0.684146
ZNF462	0.424101	0.0322005	0.684146
SLA	-0.420694	0.0322442	0.684146
BSN	-0.524351	0.0322798	0.684146
STC1	0.474583	0.0323138	0.684146
DNAJC6	0.538266	0.032429	0.685201
SLC6A15	0.489229	0.032447	0.685201
TMEM171	-0.538771	0.032482	0.685201
ENG	0.37962	0.0325274	0.685326
CHST11	0.50524	0.0326498	0.687071
SLC40A1	-0.523718	0.0327866	0.688324
CTD-2207P18.2	0.531286	0.032814	0.688324
RHOU	-0.534726	0.032831	0.688324
CDC25B	0.43208	0.032868	0.688324
GTF2F2	0.41899	0.033004	0.69034
ALDH1L2	-0.537501	0.0331503	0.692566
IL1R1	0.485555	0.0332777	0.694392
CBR1	0.42491	0.0334306	0.695951
FAM81A	0.514616	0.0334695	0.695951
RNF130	0.328847	0.0334886	0.695951
ATG7	0.383538	0.0335128	0.695951
OLFML2A	-0.332691	0.0337458	0.699882
PCDH9	-0.532209	0.0337827	0.699882
LGALS3BP	0.488397	0.0338587	0.700622
ARHGEF6	0.53466	0.0339424	0.701517
CPE	-0.410261	0.0340908	0.703745
RP11-1C8.4	-0.519545	0.0341664	0.704469
SH3RF3-AS1	0.425965	0.0342793	0.705959
HMSD	0.532773	0.0345518	0.710727
ATP6V0A4	-0.514231	0.0346828	0.712121
TINAGL1	0.442978	0.0347016	0.712121
TRIM52	0.525653	0.0348137	0.713579
RP11-161M6.5	0.382251	0.0348863	0.714223
ERBB2	-0.484801	0.0349336	0.71435
HAS3	0.526568	0.03528	0.719774
HHIPL2	0.522693	0.0352818	0.719774
ACSL1	0.482062	0.0359047	0.731137
ZFP36L1	0.368463	0.035923	0.731137
PODN	-0.43066	0.0359927	0.73119
C1R	0.462733	0.0360709	0.73119
CACNB4	-0.474818	0.0361556	0.73119
RP11-445F12.1	0.52102	0.0361773	0.73119
MMP28	-0.527631	0.0361842	0.73119
ICAM1	0.500838	0.0362091	0.73119
BARX2	0.511345	0.0362204	0.73119
KCNN4	0.489287	0.0364601	0.735172
LMO4	0.444444	0.0366385	0.737168
PRR7	0.325407	0.0366477	0.737168
ABCB9	0.440861	0.0366995	0.737168
ABCC3	0.469574	0.0367289	0.737168
FZD3	-0.525323	0.0369697	0.741143
RTP4	0.417004	0.0372366	0.745214
KHK	-0.471761	0.0372586	0.745214
GLT8D2	-0.496534	0.0374568	0.748317
CLMP	0.498115	0.0377756	0.753818
RNF157	0.521658	0.0378239	0.753917
EPCAM	-0.46871	0.0380621	0.757793
RP11-538I12.3	0.400696	0.0382727	0.760765
NFE2L3	0.435479	0.0383142	0.760765
RP11-834C11.4	-0.51114	0.0383428	0.760765
G0S2	0.407062	0.0384148	0.761324
CLDN3	0.514542	0.0384832	0.761809
WNT7B	0.498324	0.0387715	0.766643
FOXL2NB	0.423654	0.0389563	0.768603
FAM72A	-0.391735	0.0390829	0.768603
DISP1	0.487955	0.0391072	0.768603
PDCD6IPP2	-0.437777	0.0391088	0.768603
NDUFAF2	0.31685	0.0391834	0.768603
LTBP1	0.420268	0.0391892	0.768603
ADAMTS1	0.474256	0.0391934	0.768603
MPRIP	0.369796	0.0392572	0.768603
CACNG7	-0.492974	0.0392751	0.768603
PREPL	-0.347612	0.0393381	0.768603
ESRP2	-0.337326	0.0393576	0.768603
LOX	0.44726	0.0394363	0.768603
TMEM145	-0.512563	0.0394462	0.768603
SERPINB9	-0.512627	0.0395715	0.769889
NGFR	-0.512029	0.0396009	0.769889
RP11-206M11.7	-0.509181	0.0397877	0.772656
WASF3	0.3895	0.0401646	0.77827
EXOC3	0.314871	0.0402018	0.77827
PARD6B	-0.388093	0.0402113	0.77827
IQCD	0.473394	0.0403264	0.779629
AREG	0.453696	0.0404659	0.781455
PDIK1L	0.499572	0.0405238	0.781705
MAMSTR	0.432073	0.0406554	0.782894
SPOCK2	0.509672	0.0406757	0.782894
AKAP2	0.386198	0.0407618	0.782986
DLG3	-0.489874	0.0407788	0.782986
TTC1	0.373109	0.0408158	0.782986
DLC1	-0.493235	0.0409591	0.783841
FAM183A	-0.515477	0.0409719	0.783841
AMIGO2	-0.430421	0.0410175	0.783841
CAND2	-0.473412	0.0410409	0.783841
AHCYL1	-0.360056	0.041092	0.78389
NKX3-2	-0.451816	0.0411752	0.78389
UBTD1	0.356367	0.041179	0.78389
WNT5B	0.495014	0.0413932	0.787105
FOXD3-AS1	-0.505017	0.0414429	0.787189
AP001065.15	-0.420821	0.0415066	0.787536
VENTX	0.361485	0.0416352	0.787855
USP53	-0.476762	0.0416823	0.787855
KIF26B	-0.457482	0.0416888	0.787855
RP11-433J8.1	-0.424446	0.0417049	0.787855
PITPNM2	0.438079	0.0417529	0.787904
CATSPER1	0.443487	0.0418314	0.788304
ST3GAL2	0.334313	0.0419627	0.788304
AGAP2-AS1	0.338939	0.0419939	0.788304
TTC7A	0.334328	0.0419993	0.788304
TMTC2	0.512448	0.0420085	0.788304
RP11-100E13.1	0.509134	0.042092	0.788304
FAM171B	-0.457992	0.042123	0.788304
MARCH4	0.461042	0.0421616	0.788304
SDC4	0.39722	0.0422179	0.788304
CA8	-0.442227	0.0422282	0.788304
RPS6KA1	0.351577	0.0423406	0.788854
NBL1	0.440115	0.0423485	0.788854
VIT	-0.379755	0.0428005	0.79642
CELSR3	-0.374665	0.0428687	0.796834
KLF5	-0.508993	0.0429987	0.798397
EPHX1	0.321377	0.0430504	0.798458
CCDC57	0.445303	0.0431882	0.798458
CD83	0.478386	0.0432107	0.798458
THRB	0.4093	0.0432127	0.798458
GSAP	-0.485149	0.0432362	0.798458
MYO1E	0.470143	0.043278	0.798458
HOMER3	0.375876	0.04339	0.798902
FEZ1	-0.507319	0.0434106	0.798902
BDNF	0.35709	0.0434401	0.798902
TSPEAR-AS1	-0.483653	0.0435525	0.800122
RP11-211G23.2	0.508722	0.0437065	0.800382
MRNIP	0.375159	0.0437434	0.800382
PLEKHB1	-0.50017	0.0437499	0.800382
ZNF469	0.507657	0.0437511	0.800382
SLFN11	-0.356597	0.0438384	0.801136
PLXNA2	-0.414962	0.0439845	0.80273
CD69	-0.419838	0.0440181	0.80273
WWC2	-0.298152	0.0441846	0.80492
ARNTL2	0.347584	0.0444097	0.807693
KIAA1462	0.494043	0.044459	0.807693
ARMCX4	-0.37542	0.0444764	0.807693
LGR4	0.46584	0.0446579	0.810141
PACSIN3	-0.311887	0.0448514	0.812071
SHF	-0.505532	0.0448578	0.812071
AC004623.3	-0.495913	0.044939	0.812693
KRT8P45	-0.505583	0.0450282	0.813459
N4BP2	-0.47008	0.0451259	0.81412
FBRSL1	0.394828	0.0451585	0.81412
VDAC1	0.304828	0.0454371	0.818292
CSTB	0.305821	0.0454987	0.818552
ABCA4	0.479948	0.0459461	0.824325
DIO3OS	0.4905	0.0459609	0.824325
RP11-362F19.1	-0.471813	0.045962	0.824325
RAC2	0.457695	0.0460258	0.824618
RNF145	0.327393	0.0464097	0.83053
NDRG4	0.502385	0.0464515	0.83053
ACP6	0.459039	0.0467202	0.834474
U52111.14	0.489771	0.0467786	0.834659
RAET1E	0.500008	0.0468735	0.834799
FRMD4A	0.442412	0.0469496	0.834799
TUB	-0.438465	0.046972	0.834799
MERTK	-0.38675	0.0469788	0.834799
CTD-2561J22.5	-0.432906	0.047255	0.838849
MFSD2A	-0.499617	0.0474152	0.840508
AUTS2	-0.499953	0.0475013	0.840508
TGFA	0.495316	0.0475407	0.840508
IGFBP6	0.493247	0.0475421	0.840508
WNK2	-0.466374	0.0476499	0.841556
SCARB1	0.375319	0.0477665	0.842758
PRSS16	-0.492317	0.0481977	0.849502
PRR34-AS1	0.412618	0.048347	0.849871
FFAR4	0.423542	0.0483537	0.849871
CA14	-0.404525	0.0484028	0.849871
PSME2	0.308391	0.0484144	0.849871
PIK3R1	0.423566	0.0484768	0.849969
TRIP10	0.328124	0.0485558	0.849969
CDK18	-0.488484	0.048613	0.849969
MUC5AC	0.495651	0.0486158	0.849969
AMZ2P1	-0.442428	0.0487819	0.852014
FAM159A	-0.375405	0.0489849	0.8547
KBTBD12	-0.419848	0.0490559	0.854822
MGAT3	-0.494705	0.0490903	0.854822
FLJ20021	0.469105	0.0491427	0.854876
SPAG16	-0.384313	0.0492259	0.855466
FAM117A	-0.452054	0.049294	0.855794
ADAM8	0.425607	0.0493746	0.855964
P3H2	0.487796	0.0494725	0.855964
MBP	0.421674	0.0495082	0.855964
SAR1B	0.345164	0.0495408	0.855964
GAS2	-0.492932	0.0495504	0.855964
PXN	0.32156	0.0497919	0.858989
GPSM3	0.494882	0.0498244	0.858989
RASSF8	0.385583	0.0499093	0.859265
RP11-87H9.4	0.494562	0.0499693	0.859265
MPP2	-0.413854	0.0499889	0.859265
AC005534.8	0.339969	0.0500832	0.860035
MRPL36	0.33301	0.0501767	0.860788
IRS2	-0.337893	0.0503003	0.862057
FHL2	0.451175	0.0503673	0.862353
RP11-296L22.8	-0.482822	0.0504697	0.863255
ZNF544	0.3389	0.0507031	0.866394
CSDC2	-0.470504	0.0508315	0.867734
DMD	0.488509	0.0510533	0.870664
RND3	0.483375	0.0512108	0.872493
SLC9A1	-0.414732	0.0514697	0.875752
FZD8	0.491283	0.051503	0.875752
SAP30L	0.33945	0.0516543	0.876733
RRBP1	0.421276	0.0516777	0.876733
MET	0.345879	0.0517121	0.876733
KCNAB2	0.449254	0.0518171	0.877655
YPEL2	-0.486303	0.0518715	0.877721
AFAP1L1	0.293275	0.051923	0.877736
TET1	-0.478951	0.0519939	0.87808
AZIN2	0.401586	0.0521865	0.879915
RP11-348J12.5	-0.334878	0.0522039	0.879915
MGAT5B	0.385523	0.0523208	0.880063
PDGFRL	-0.358801	0.0523633	0.880063
ZNRF1	0.294378	0.0523999	0.880063
TONSL-AS1	-0.48768	0.0524279	0.880063
SPATA13	-0.336816	0.0525327	0.880063
PRDX2	0.379409	0.0525371	0.880063
ZSWIM7	-0.429112	0.0525842	0.880063
RBMS3	-0.483859	0.0526182	0.880063
RAB31	0.296896	0.0526956	0.880509
E2F5	-0.31615	0.0527798	0.881067
TFAP2A	0.312228	0.0528542	0.881462
SH3TC1	0.377802	0.0531967	0.886322
TPPP3	0.487086	0.0533468	0.886424
KCTD6	0.416805	0.0533883	0.886424
PLPP3	0.448214	0.0533924	0.886424
EN1	0.392807	0.053407	0.886424
CKMT2-AS1	0.434238	0.0538323	0.891437
ACSL5	0.421107	0.0538345	0.891437
FAM132A	0.417787	0.0538631	0.891437
TWIST2	-0.400693	0.0540612	0.893707
AC009014.3	0.402698	0.0541032	0.893707
WWC1	0.42735	0.0543001	0.894698
TSPAN6	-0.382623	0.0544177	0.894698
COL23A1	0.459133	0.0544409	0.894698
KIF5C	-0.384999	0.054442	0.894698
SLC35E4	0.374264	0.0544574	0.894698
CFAP43	-0.353963	0.0544724	0.894698
PDP1	0.444783	0.054563	0.895338
MOB3C	0.377182	0.0546528	0.895966
AC012613.2	0.442592	0.0547665	0.896982
MIR9-3HG	0.483426	0.055091	0.901446
LRFN4	0.321926	0.0552338	0.901786
SNORA12	0.414926	0.0552362	0.901786
FTH1	0.402042	0.0552707	0.901786
BMP5	0.406168	0.0553195	0.901786
SLC52A3	-0.479833	0.0554567	0.902439
RP2	-0.332918	0.0554635	0.902439
SOX21-AS1	0.480189	0.0555836	0.903174
SMPDL3B	-0.467985	0.0557508	0.903174
LIN9	-0.382052	0.0557577	0.903174
MAGEE1	-0.454285	0.0557639	0.903174
TNIP1	0.389478	0.0558589	0.903174
AVPR2	0.482417	0.055867	0.903174
EIF6	0.404431	0.0559141	0.903174
MTRR	0.308282	0.0559249	0.903174
GSN-AS1	-0.440436	0.0562998	0.908383
PTCHD3	0.444451	0.0564008	0.908926
SLC43A3	-0.481217	0.0564895	0.908926
LYN	-0.42372	0.0564905	0.908926
CTDSP2	0.274395	0.0566	0.909844
SERPINH1	-0.328644	0.0568178	0.912349
DAGLA	0.453778	0.0568609	0.912349
EML6	0.416427	0.0570836	0.914572
SPOCD1	0.350051	0.0571048	0.914572
UNC5C	0.477056	0.0572015	0.915277
AC016738.4	0.468732	0.0572739	0.9154
SEMA3F	0.442432	0.0573147	0.9154
ZBTB8B	-0.456226	0.0574495	0.916634
TSPAN33	-0.467784	0.0575391	0.916634
RMND5B	0.319467	0.0575503	0.916634
PILRA	-0.440359	0.057677	0.917213
NEDD4L	0.456087	0.0577587	0.917213
RUFY1	0.286723	0.0578063	0.917213
TEKT4P2	0.350568	0.057811	0.917213
SYPL2	-0.474414	0.0579799	0.917213
RPP14	0.35011	0.0580263	0.917213
GIGYF1	0.290735	0.0580391	0.917213
PUM3	0.396137	0.0580403	0.917213
GCLC	0.357812	0.0580621	0.917213
TMEM200B	-0.425843	0.0581162	0.917231
TCAF1P1	-0.461569	0.0582823	0.919018
CROCC	0.365032	0.05848	0.92075
RP11-875O11.1	0.424528	0.0584982	0.92075
KCNQ5	-0.402729	0.0586087	0.921654
RP11-548H3.1	0.476602	0.0586837	0.921997
CLDN7	0.412158	0.0588489	0.923757
RP4-794I6.4	-0.452997	0.0590389	0.925734
SLC35F5	-0.322621	0.0590815	0.925734
PRKD1	0.393951	0.0592108	0.926923
IFI6	0.399387	0.059415	0.929283
MUL1	0.337192	0.0594846	0.929414
HHAT	-0.472345	0.0595508	0.929414
ZBTB6	-0.406131	0.059584	0.929414
SYCP3	-0.414602	0.059798	0.931837
CYBA	0.370109	0.0598467	0.931837
AIG1	-0.365109	0.0601014	0.934965
IL23A	0.426502	0.0601702	0.935197
UBQLN2	0.302839	0.0602434	0.935497
SSBP4	0.279456	0.0603493	0.936304
SMAGP	0.383552	0.060419	0.936549
KMO	0.459871	0.0605351	0.93751
TCAF1	-0.362486	0.0606632	0.938657
ANP32E	-0.337879	0.0607413	0.93903
CILP2	-0.360357	0.0608164	0.939353
ZNF274	0.349768	0.0609357	0.94036
ELOVL2	0.40284	0.0610577	0.941059
USP46-AS1	-0.472415	0.0611359	0.941059
CCIN	-0.41979	0.0611436	0.941059
CUBN	0.434059	0.0612138	0.941305
MAP2K6	-0.44934	0.0612854	0.941571
COMTD1	0.305353	0.0614468	0.943096
FBXO27	0.339324	0.0615504	0.943096
NAP1L2	-0.439738	0.0615543	0.943096
TFF3	0.447023	0.0616211	0.943096
ENOPH1	-0.280543	0.0616562	0.943096
SEC14L1	-0.313298	0.0618455	0.944368
KIRREL	0.382524	0.0618482	0.944368
PLEC	0.34904	0.0620882	0.946569
BHLHA15	-0.437796	0.0621211	0.946569
ZC3H12C	0.390474	0.0621559	0.946569
KIAA0141	0.32808	0.0622264	0.946812
RP11-126H7.4	0.44377	0.0625505	0.950455
CCDC8	-0.45171	0.0626061	0.950455
RBP4	0.400018	0.062684	0.950455
PC	0.44858	0.0627487	0.950455
PRSS33	0.335399	0.0627702	0.950455
FAM65C	-0.331068	0.0627943	0.950455
MCOLN2	-0.429248	0.0629642	0.951594
WI2-1896O14.1	-0.399112	0.0630057	0.951594
CTC-534A2.2	0.468705	0.063034	0.951594
LA16c-395F10.1	-0.450245	0.0631667	0.951973
NEURL1B	-0.438247	0.0631687	0.951973
PRNP	0.279366	0.0633316	0.9536
KLHL5	-0.41274	0.0634323	0.953621
PDE5A	-0.373146	0.0634429	0.953621
TP63	0.336372	0.0635676	0.954669
RGAG4	-0.437305	0.0636403	0.954935
PRKAB1	0.303955	0.0640394	0.959057
NRG1	0.45766	0.0641332	0.959057
LUCAT1	0.406424	0.0641355	0.959057
RP11-567G11.1	0.414228	0.0641732	0.959057
C1S	-0.387326	0.0641912	0.959057
RP1-68D18.4	0.406621	0.064279	0.959542
ARSE	-0.423182	0.0647131	0.965189
FLYWCH1	0.307201	0.0647901	0.965189
HMGN5	-0.439278	0.0648401	0.965189
IFIT1	-0.424064	0.0649633	0.965189
RYR1	-0.438583	0.0650295	0.965189
ABCD1	0.325225	0.0650754	0.965189
NOVA2	-0.445873	0.0650835	0.965189
CTSL	0.28879	0.0651291	0.965189
ZBTB38	0.309317	0.0651726	0.965189
ASAH2	0.462803	0.0652413	0.965189
MAP3K2	-0.362686	0.0652688	0.965189
CTSV	-0.350538	0.0653675	0.965373
AP006621.8	0.394359	0.0653925	0.965373
SKP1	0.296794	0.0654538	0.965458
HSPG2	0.435219	0.0655394	0.965899
EHD4	0.333499	0.0657716	0.968378
CES4A	-0.436916	0.0658191	0.968378
CEP170	-0.341569	0.0660046	0.970132
FAM72D	-0.371696	0.0660501	0.970132
DUSP5	0.437835	0.0662001	0.971513
RHCG	-0.38478	0.0662587	0.971551
C19orf71	0.457232	0.066466	0.973769
USP2	-0.430364	0.0665799	0.974615
LHX6	-0.424646	0.0667279	0.975958
RPS6KA3	-0.385445	0.0668252	0.976559
ARAF	0.286026	0.0669897	0.977365
TMEM38A	0.383964	0.0670843	0.977365
CLDN1	0.456787	0.0671096	0.977365
ARHGAP22	0.461915	0.0671358	0.977365
RP11-546D6.3	0.460585	0.0671618	0.977365
BHLHE40	-0.349794	0.0673312	0.979008
CDH10	-0.323859	0.0673882	0.979019
SPRY4-IT1	0.453998	0.0676414	0.981141
SLC44A4	0.403408	0.0676578	0.981141
BASP1	0.396752	0.0677039	0.981141
HSPB11	0.321339	0.0678083	0.981834
CDIP1	0.341916	0.0679712	0.983373
RP11-736K20.5	-0.347846	0.068237	0.986305
ADRB1	0.422557	0.0682874	0.986305
FTL	0.356179	0.0684621	0.987016
RP11-61L23.2	-0.390179	0.0684731	0.987016
CTC-510F12.2	-0.358043	0.0685387	0.987016
PLEKHA7	0.438633	0.0685641	0.987016
FNDC3A	-0.328454	0.0690006	0.991139
IL11RA	-0.334665	0.0690377	0.991139
SMAD5	0.353041	0.0691069	0.991139
TCEAL4	0.384112	0.0691286	0.991139
NEK6	0.286985	0.0691681	0.991139
FBXO4	0.374857	0.0692898	0.991139
PYGO1	-0.445693	0.0693004	0.991139
AC093375.1	0.42544	0.0693072	0.991139
IRAK2	0.389999	0.0693659	0.991162
PSMB8	0.409614	0.0695912	0.993299
PNPLA3	0.403033	0.0696299	0.993299
EFR3B	-0.451137	0.0698766	0.996
GPC2	-0.45698	0.0701298	0.997333
GRK3	-0.40204	0.0701987	0.997333
MARCKS	0.452826	0.070207	0.997333
STK32C	0.274822	0.0703268	0.997333
NPAS2	0.414877	0.0703551	0.997333
SP4	-0.339705	0.0703649	0.997333
TMEM246	-0.316432	0.0703723	0.997333
SCP2	-0.365088	0.0706732	0.999754
AC145343.2	-0.409339	0.0706862	0.999754
EPHB3	-0.446284	0.0707442	0.999754
CASZ1	0.392231	0.0707735	0.999754
RP11-434E6.5	0.376069	0.0708722	0.999993
GHET1	-0.404833	0.0709566	0.999993
BMP6	-0.342848	0.0711558	0.999993
TTYH1	-0.309205	0.0712145	0.999993
SLC9A3R2	0.384618	0.0712232	0.999993
PPFIA4	-0.455117	0.0712823	0.999993
NPPC	0.38198	0.0713114	0.999993
PIGU	-0.29199	0.0713362	0.999993
RSU1	0.298868	0.0714446	0.999993
SOX21	0.454279	0.0716073	0.999993
USF2	0.278223	0.0717138	0.999993
NMI	0.361433	0.0717433	0.999993
KIF13B	0.451779	0.071748	0.999993
CAST	0.329106	0.0718767	0.999993
KLRG1	-0.440576	0.0718967	0.999993
RP11-69I8.3	-0.384133	0.0720871	0.999993
MYH9	0.282541	0.0723027	0.999993
B4GALT1	0.275471	0.0723515	0.999993
SMAD3	0.294411	0.0723678	0.999993
FKBP14	-0.3034	0.0724977	0.999993
FGF5	0.322289	0.0725313	0.999993
HAS2-AS1	0.360256	0.0725532	0.999993
MMP7	0.368414	0.0726727	0.999993
AP1S3	0.419762	0.0728144	0.999993
LINC00704	0.384256	0.072846	0.999993
AC005264.2	0.419513	0.0728628	0.999993
MKNK2	0.39295	0.0729106	0.999993
CDC42SE2	0.307651	0.0730262	0.999993
TRIOBP	0.370859	0.0730923	0.999993
ANXA8L1	-0.448478	0.0732466	0.999993
RP11-118K6.3	-0.426448	0.0737038	0.999993
LRP4-AS1	-0.435049	0.073719	0.999993
DZIP1	-0.283939	0.0738389	0.999993
RAMP2	-0.450959	0.0738394	0.999993
SAMD9	0.394688	0.0738577	0.999993
NNMT	0.421855	0.073896	0.999993
SIK1	0.423247	0.0741382	0.999993
POLR2L	0.298903	0.0741721	0.999993
LOXL4	0.449218	0.0742707	0.999993
IGSF8	-0.429428	0.0742797	0.999993
LINC01534	0.446946	0.074348	0.999993
FERMT1	-0.369596	0.0743711	0.999993
UBR1	-0.33424	0.0744114	0.999993
GPRIN2	-0.385734	0.0744472	0.999993
CCP110	-0.334278	0.0745488	0.999993
SBK1	-0.442934	0.0747165	0.999993
PLA2G15	-0.313369	0.0747984	0.999993
VAMP1	0.371301	0.0750423	0.999993
FMNL3	0.389018	0.0751798	0.999993
HIST1H4C	-0.365094	0.0753955	0.999993
ZNF273	-0.376338	0.0754215	0.999993
BAG3	0.344323	0.0755048	0.999993
CTD-2184D3.5	0.318992	0.0755217	0.999993
GRAMD3	0.421376	0.0756018	0.999993
S1PR2	-0.398727	0.0756027	0.999993
RPL23AP7	-0.347008	0.0756075	0.999993
STX1A	0.294369	0.0756235	0.999993
PLAG1	0.446733	0.0757675	0.999993
HOXA10	-0.379782	0.0757984	0.999993
PGM1	0.341153	0.0758609	0.999993
SEMA3E	0.404091	0.0759358	0.999993
HILPDA	-0.351548	0.0763434	0.999993
BRWD3	-0.307213	0.0766364	0.999993
ATP1A3	-0.359947	0.076784	0.999993
NDUFA2	0.319598	0.0768786	0.999993
TSPEAR	-0.377417	0.0768856	0.999993
OGDH	0.309719	0.0769939	0.999993
BTG1	-0.340271	0.0770442	0.999993
RP11-221N13.3	0.377053	0.0770606	0.999993
WWC3	0.313102	0.0771636	0.999993
TAP1	0.325913	0.0771977	0.999993
CTSS	0.435407	0.0773056	0.999993
MXD1	0.425522	0.0773639	0.999993
GPM6A	-0.284701	0.0773929	0.999993
CORO2B	0.444236	0.0775786	0.999993
EPB41L4B	0.327475	0.0776943	0.999993
LINC00894	0.431461	0.0778691	0.999993
COCH	-0.437907	0.0780154	0.999993
XKRX	0.286178	0.078193	0.999993
ANTXR2	0.317628	0.0782587	0.999993
KLHL7-AS1	-0.404197	0.0782663	0.999993
NUPR1	0.353165	0.0784256	0.999993
UBE2E1	0.263718	0.0785287	0.999993
FSBP	-0.380192	0.078572	0.999993
CKS2	-0.273001	0.0786276	0.999993
PUS10	-0.398108	0.0786721	0.999993
PARP10	0.366033	0.0787163	0.999993
RP11-465B22.3	0.428995	0.0787605	0.999993
SNAPC2	0.288039	0.0787729	0.999993
UQCRQ	0.294291	0.0788771	0.999993
ERICH6-AS1	-0.368565	0.0788812	0.999993
VAV2	0.287759	0.0788955	0.999993
CTC-425F1.4	-0.341304	0.078906	0.999993
HDAC7	0.32867	0.078913	0.999993
FBXL17	0.366986	0.0790125	0.999993
LINC01237	0.336141	0.0790153	0.999993
KIF21B	-0.400224	0.0791241	0.999993
MCTP1	0.387577	0.0792086	0.999993
GABBR1	-0.430053	0.0794184	0.999993
LYPLA1	-0.381715	0.0795452	0.999993
KCNH7	-0.29812	0.0798721	0.999993
ZFX	0.331379	0.0799848	0.999993
POLB	-0.32611	0.0800351	0.999993
STK40	0.372413	0.0800984	0.999993
RAB29	-0.329994	0.0802191	0.999993
RXRA	0.336963	0.0803392	0.999993
NBEA	-0.431485	0.080342	0.999993
SNX10	-0.372641	0.080412	0.999993
THG1L	0.32839	0.0804676	0.999993
P2RX4	-0.393675	0.0804715	0.999993
RP11-29H23.5	0.440819	0.0806145	0.999993
RP4-625H18.2	-0.427901	0.0810373	0.999993
TAB2	-0.269153	0.0811584	0.999993
DENND2D	-0.293781	0.0815974	0.999993
UGT8	-0.3147	0.0816873	0.999993
PCDH7	0.424855	0.0817285	0.999993
HNMT	0.439182	0.08176	0.999993
BISPR	0.335223	0.0817958	0.999993
CAPS	0.428232	0.0820183	0.999993
RP11-837J7.4	-0.330557	0.0822082	0.999993
AURKAIP1	0.269315	0.0822381	0.999993
PLEKHN1	0.316576	0.0823138	0.999993
GBP4	0.325423	0.0825601	0.999993
SHC1	0.321549	0.0826593	0.999993
DAB2	-0.424641	0.0827619	0.999993
MSH3	0.332685	0.0829019	0.999993
NRP2	0.399342	0.0832085	0.999993
CDC42EP4	0.263441	0.0833154	0.999993
ORAI2	0.255189	0.0833888	0.999993
KLF15	-0.338455	0.0834756	0.999993
SLC22A18AS	0.426724	0.0835436	0.999993
ITPRIPL2	0.336746	0.0836264	0.999993
TOR4A	0.304347	0.0836589	0.999993
APOE	-0.364714	0.0837136	0.999993
LINC00649	-0.396802	0.0837253	0.999993
MAFA	-0.351414	0.0838705	0.999993
LIMA1	0.40216	0.0839188	0.999993
RP11-90L1.8	-0.320405	0.0842407	0.999993
MIB2	0.27609	0.0842718	0.999993
PGF	0.35447	0.0845017	0.999993
RP11-848P1.9	-0.435238	0.0845439	0.999993
RP11-228M15.1	0.276509	0.0845613	0.999993
SYT1	0.406073	0.0847568	0.999993
ZMIZ1	0.391396	0.0847826	0.999993
CTC-487M23.6	0.325976	0.0848344	0.999993
PPM1B	-0.292027	0.0851706	0.999993
CAT	0.321481	0.0853264	0.999993
SLC35G2	-0.293869	0.0856362	0.999993
NPAS3	-0.310209	0.0856989	0.999993
ERV3-1	0.386566	0.0859153	0.999993
NEBL	-0.341338	0.086241	0.999993
CHRNA4	-0.43275	0.0863424	0.999993
DIO3	0.384301	0.0863938	0.999993
SLFN12	-0.343503	0.086617	0.999993
FOXD3	-0.432223	0.0866618	0.999993
NRG4	-0.280365	0.0867057	0.999993
LAYN	0.39928	0.0867263	0.999993
ARHGAP32	-0.289611	0.0868238	0.999993
PXDC1	-0.369769	0.0869741	0.999993
GNAI2	0.261256	0.0869858	0.999993
CDHR3	0.383797	0.0869892	0.999993
ADGRE5	0.249853	0.0870054	0.999993
DNAH11	-0.430017	0.0872488	0.999993
RP11-488P3.1	-0.408897	0.0873664	0.999993
NKILA	-0.33182	0.0873742	0.999993
RAB6B	-0.352932	0.0875004	0.999993
WEE2-AS1	-0.335472	0.0876163	0.999993
YPEL1	-0.428488	0.0878618	0.999993
HSPB1	0.259385	0.0879545	0.999993
MSRA	0.364724	0.0880722	0.999993
KANK2	0.327551	0.0882205	0.999993
BCL10	0.330076	0.088298	0.999993
FRRS1L	-0.392671	0.0883139	0.999993
RP11-113K21.4	-0.345626	0.0883676	0.999993
ARHGEF26	-0.381102	0.0883785	0.999993
RP3-324O17.8	-0.321155	0.0884182	0.999993
APTR	-0.320628	0.088454	0.999993
HES2	0.393194	0.0884966	0.999993
AC005786.7	0.414422	0.0888229	0.999993
SLC30A1	0.373418	0.089111	0.999993
MAP6	-0.353255	0.0891477	0.999993
S100A2	0.368648	0.0891582	0.999993
ZEB2	-0.427436	0.0893303	0.999993
RP3-337H4.6	0.33446	0.0893342	0.999993
PGAP2	-0.24518	0.0894583	0.999993
AKNAD1	-0.408352	0.0899952	0.999993
PDK1	0.351294	0.0901685	0.999993
FAM63B	-0.373823	0.0907073	0.999993
RARA	0.306359	0.0909154	0.999993
ZNF33A	0.343023	0.0910343	0.999993
NOX5	-0.332447	0.0912698	0.999993
GFPT2	-0.388374	0.091328	0.999993
RP11-179B2.2	-0.403038	0.0913787	0.999993
MYO10	0.37159	0.0914687	0.999993
XXbac-BPG252P9.9	-0.278046	0.0914733	0.999993
STOM	-0.30654	0.0914915	0.999993
WDR17	-0.419458	0.091577	0.999993
P3H4	-0.262129	0.0916741	0.999993
HOXC4	0.336577	0.0916931	0.999993
CHCHD10	0.262564	0.0919527	0.999993
ACOX2	0.403997	0.0920413	0.999993
RP11-196G11.3	-0.35338	0.0922577	0.999993
CSPG4P12	0.418056	0.092509	0.999993
LA16c-325D7.1	0.312598	0.0926862	0.999993
BARX1	0.287076	0.0928785	0.999993
RP11-326K13.4	-0.335277	0.0929213	0.999993
RAB24	0.355526	0.0929766	0.999993
RP11-197K6.1	0.397633	0.0931394	0.999993
GPR180	-0.285255	0.093141	0.999993
RPS27L	0.353573	0.0934469	0.999993
AUH	0.366382	0.0936701	0.999993
RP11-20I23.6	0.32405	0.0937138	0.999993
CD109	-0.252321	0.0938261	0.999993
CITED4	0.32434	0.0938904	0.999993
UCHL3	0.406767	0.0939135	0.999993
CEBPA-AS1	-0.42173	0.0940104	0.999993
SLFNL1-AS1	-0.378817	0.0940463	0.999993
NEURL3	-0.413922	0.0942106	0.999993
FLRT3	0.334521	0.094211	0.999993
ELK3	-0.273078	0.0944485	0.999993
VDAC1P8	-0.311834	0.0944535	0.999993
TMEM74B	-0.412397	0.0945023	0.999993
GTF2IP7	0.420005	0.0946997	0.999993
B3GNT7	0.373269	0.094782	0.999993
RP11-875O11.3	0.341959	0.0950596	0.999993
TBC1D8	0.321953	0.0951779	0.999993
MUC12	0.37151	0.0951984	0.999993
PROS1	-0.36586	0.0952061	0.999993
RP11-265N6.1	-0.358928	0.0952347	0.999993
SYNPO	0.380471	0.0953254	0.999993
ZYX	0.32351	0.0956019	0.999993
CTD-2162K18.3	-0.411746	0.0956979	0.999993
TMEM55A	0.278256	0.0957033	0.999993
CWF19L2	-0.370982	0.0958525	0.999993
ABHD15	-0.413405	0.0958839	0.999993
RP11-797M17.1	-0.385916	0.096096	0.999993
RP11-472M19.2	-0.416282	0.0962478	0.999993
PERP	-0.238971	0.0963367	0.999993
NCOA3	-0.288575	0.0964458	0.999993
STON1	-0.395936	0.0965722	0.999993
TMEM81	-0.399472	0.0967393	0.999993
PLS3	-0.316698	0.0968538	0.999993
JOSD2	0.259322	0.0968996	0.999993
NQO1	0.34259	0.0970519	0.999993
DOCK4	0.348973	0.0970646	0.999993
DARS2	-0.264302	0.097131	0.999993
ADGRE2	-0.321299	0.0972264	0.999993
RP5-1033H22.2	0.383336	0.097272	0.999993
CTD-3032J10.2	-0.418115	0.0975128	0.999993
DOCK10	0.258443	0.097644	0.999993
PHKA1	-0.255326	0.0977064	0.999993
PSME1	0.30733	0.0979363	0.999993
SOCS2-AS1	-0.367504	0.0979524	0.999993
DNMBP	0.322005	0.0979705	0.999993
LIPH	0.395946	0.0980557	0.999993
HIST1H4D	-0.311329	0.0980606	0.999993
ARHGEF19	0.328915	0.098373	0.999993
SLC1A7	-0.353272	0.0984057	0.999993
CCDC167	-0.268995	0.0984932	0.999993
BTN2A2	-0.379447	0.0985894	0.999993
VASH2	-0.346759	0.0989238	0.999993
GRK6	0.280001	0.0990558	0.999993
RMI2	-0.327268	0.099068	0.999993
ZNRD1ASP	-0.413946	0.0991013	0.999993
ZSWIM5	0.415931	0.0992767	0.999993
RP11-390P24.1	0.34043	0.0992976	0.999993
B3GALNT1	-0.273599	0.099306	0.999993
MTMR12	0.254666	0.0993522	0.999993
BCAN	-0.414863	0.0995852	0.999993
INAFM2	0.350813	0.0998487	0.999993
ZNF117	0.384705	0.0998682	0.999993
ANKRD9	0.274512	0.100001	0.999993
ARMC9	0.324874	0.10002	0.999993
CSTF2T	0.329098	0.100059	0.999993
RASEF	0.412954	0.100564	0.999993
SLC4A7	-0.358906	0.100566	0.999993
DNM1	0.327166	0.100623	0.999993
ZMPSTE24	0.275916	0.100882	0.999993
ATOX1	0.315123	0.101005	0.999993
PYCARD-AS1	0.387285	0.101026	0.999993
IGSF3	-0.388887	0.101078	0.999993
CYSTM1	0.326932	0.101177	0.999993
TNFAIP8L3	0.298695	0.101215	0.999993
RPSAP52	0.365366	0.101317	0.999993
SECTM1	0.358984	0.101334	0.999993
TECR	0.291888	0.101347	0.999993
ARHGEF25	-0.365197	0.101389	0.999993
TNFRSF25	0.401013	0.1018	0.999993
ETNK2	-0.41205	0.101941	0.999993
MBOAT2	-0.281889	0.102009	0.999993
PDE2A	0.398716	0.102059	0.999993
PTP4A2	0.255203	0.102084	0.999993
HRH3	-0.36469	0.102231	0.999993
RILP	0.32108	0.102322	0.999993
TGFB2	-0.319621	0.102431	0.999993
ANXA11	0.24568	0.1027	0.999993
CKMT1A	-0.408835	0.102725	0.999993
BACH2	0.401829	0.102794	0.999993
SLC35F3	0.408046	0.102957	0.999993
BCL6	0.345941	0.102996	0.999993
CD72	-0.404797	0.103127	0.999993
WDR78	0.403089	0.103166	0.999993
ATP2B4	0.352622	0.103171	0.999993
C9orf172	0.347758	0.103192	0.999993
PODXL2	-0.2535	0.10339	0.999993
ARHGEF2	0.330517	0.103525	0.999993
RNF144B	-0.372547	0.103556	0.999993
PSMA6	0.331736	0.103593	0.999993
CDC42EP1	0.338233	0.103641	0.999993
VMO1	0.373871	0.103659	0.999993
GATA5	0.299168	0.103788	0.999993
ERI3	0.27881	0.103876	0.999993
CLSTN3	-0.402496	0.103987	0.999993
HIST1H2BO	-0.345612	0.104014	0.999993
KIAA0895	-0.273591	0.104025	0.999993
CD8A	-0.403484	0.104177	0.999993
SFXN3	0.367829	0.104252	0.999993
BTF3	0.270472	0.104284	0.999993
KIAA1161	-0.33253	0.104386	0.999993
GPR137C	-0.409569	0.104402	0.999993
SLCO3A1	0.376104	0.104522	0.999993
IRF7	0.350188	0.104598	0.999993
RP11-247A12.8	0.407708	0.104619	0.999993
TMEM261	0.288379	0.104671	0.999993
PIAS3	-0.266634	0.10471	0.999993
GADD45G	0.390805	0.104714	0.999993
LACTB	0.356359	0.104727	0.999993
SYNPO2	-0.31642	0.104767	0.999993
CDA	-0.409121	0.104774	0.999993
TAF9B	-0.276973	0.104883	0.999993
NEK2	-0.286171	0.105015	0.999993
MAJIN	-0.377931	0.105115	0.999993
RP11-283G6.3	0.405843	0.105125	0.999993
MED10	0.285207	0.105213	0.999993
CBFA2T3	0.379691	0.105331	0.999993
SFRP1	0.388701	0.105719	0.999993
CNTNAP3	0.407367	0.105756	0.999993
ZNF626	0.40633	0.105885	0.999993
PARM1	-0.354813	0.105993	0.999993
PLEKHF1	0.349257	0.106034	0.999993
FOXP1	-0.398944	0.106171	0.999993
RP11-313J2.1	0.383531	0.106195	0.999993
RP3-402G11.28	0.405181	0.106626	0.999993
RP11-1C8.7	-0.317225	0.106979	0.999993
TRAF3IP2	0.274186	0.107167	0.999993
UNC93B1	0.36588	0.107186	0.999993
ZNF793-AS1	0.362984	0.107203	0.999993
H2AFY	0.29303	0.107301	0.999993
GGCX	-0.243617	0.107356	0.999993
KCNK15	0.395367	0.107413	0.999993
KIAA1324L	-0.399726	0.10744	0.999993
SLC9A2	0.378801	0.107522	0.999993
HSP90AB3P	0.402723	0.107588	0.999993
THSD4	0.357663	0.107818	0.999993
NGEF	0.29693	0.107837	0.999993
ZNF583	0.394905	0.107886	0.999993
CETN4P	-0.370995	0.107964	0.999993
LINC01444	0.296077	0.108063	0.999993
PAPD4	0.307336	0.108127	0.999993
SOS1-IT1	0.361404	0.108184	0.999993
RP11-210M15.2	-0.345407	0.108214	0.999993
SRGN	0.354135	0.10823	0.999993
CASP4	0.392782	0.108307	0.999993
TSC22D2	-0.246328	0.108321	0.999993
MATR3	0.402644	0.108541	0.999993
STK31	0.379653	0.1086	0.999993
RP11-110I1.6	-0.335444	0.108609	0.999993
MGLL	0.400054	0.10865	0.999993
VEGFA	0.27245	0.108651	0.999993
KIAA1033	-0.294123	0.108714	0.999993
BICD1	0.327133	0.10876	0.999993
SHROOM3	-0.396472	0.108782	0.999993
PHYHD1	0.380686	0.109075	0.999993
PGBD4	0.388691	0.109315	0.999993
PTCHD1	-0.389017	0.109473	0.999993
DPY19L3	-0.303518	0.109675	0.999993
LCA5	-0.360442	0.109707	0.999993
LIPE-AS1	-0.403147	0.10981	0.999993
AF131215.2	-0.395231	0.109982	0.999993
MDGA1	-0.40145	0.110164	0.999993
FASTKD3	0.324969	0.110336	0.999993
LRRIQ4	-0.309044	0.110466	0.999993
ACP7	0.384898	0.110613	0.999993
SALL4	-0.399552	0.11088	0.999993
RP11-529E10.6	0.347621	0.110918	0.999993
RCL1	0.346626	0.111022	0.999993
ZNRD1	-0.268344	0.11104	0.999993
AP003419.16	-0.33433	0.111408	0.999993
MCC	-0.377934	0.111677	0.999993
RP5-884G6.2	-0.286785	0.111921	0.999993
OSBPL5	0.333758	0.111978	0.999993
NUDT17	-0.3472	0.112108	0.999993
TSR3	0.237003	0.112364	0.999993
RP11-845M18.6	0.365268	0.11241	0.999993
SYDE2	-0.301107	0.112416	0.999993
DNMT3A	-0.320465	0.112451	0.999993
NEU4	0.398533	0.11257	0.999993
BTBD19	0.335947	0.112596	0.999993
PDIA4	-0.225212	0.112663	0.999993
WDR55	0.316055	0.113205	0.999993
ADAMTS10	0.386509	0.113286	0.999993
FAM225A	0.398778	0.1138	0.999993
FAT1	-0.250798	0.113805	0.999993
MTPAP	0.31418	0.113812	0.999993
SLC25A15	-0.27921	0.113934	0.999993
JAG1	0.324868	0.114094	0.999993
TARS	0.275728	0.114331	0.999993
PFKFB2	-0.303685	0.114538	0.999993
TSPAN18	0.396634	0.114615	0.999993
CST3	0.268364	0.114641	0.999993
EVA1B	0.270884	0.114656	0.999993
ENOX1	-0.396004	0.114683	0.999993
EPPK1	-0.387891	0.114766	0.999993
SH3BP5	0.284415	0.114776	0.999993
OBSL1	-0.297812	0.114832	0.999993
RWDD3	-0.397057	0.114926	0.999993
KLF14	-0.394984	0.115015	0.999993
CDC14B	-0.272521	0.115124	0.999993
APOBEC3C	0.346947	0.115245	0.999993
RP11-864G5.3	-0.390608	0.11529	0.999993
FSCN1	0.250761	0.115647	0.999993
RP3-475N16.1	0.352522	0.115766	0.999993
PLAC8	0.36077	0.115815	0.999993
ITPKA	0.329213	0.115822	0.999993
GALM	0.356619	0.115903	0.999993
TRIM5	-0.257572	0.116093	0.999993
APLP1	-0.295674	0.116134	0.999993
RP11-92G12.3	-0.335167	0.116145	0.999993
CCDC22	0.277977	0.116149	0.999993
GTF2IP12	-0.364826	0.116174	0.999993
RP11-539L10.3	-0.370245	0.116297	0.999993
CFLAR-AS1	-0.311933	0.116719	0.999993
SLC20A1	0.308437	0.117232	0.999993
BTBD9	0.309085	0.117247	0.999993
RACK1	0.254761	0.117613	0.999993
RFLNA	-0.307793	0.117645	0.999993
RBM3	0.284488	0.117767	0.999993
PRRG4	-0.3352	0.117829	0.999993
ARHGAP4	0.253707	0.117923	0.999993
AC018816.3	-0.37902	0.117993	0.999993
METTL15	-0.329036	0.118057	0.999993
RBM26	-0.261912	0.11817	0.999993
RP11-1055B8.4	-0.386479	0.118171	0.999993
CCDC153	-0.374379	0.118198	0.999993
RARS	0.262574	0.11828	0.999993
PBX2	-0.241583	0.118343	0.999993
RP11-57A19.2	-0.35858	0.118593	0.999993
MAMDC2	0.283263	0.118704	0.999993
AGPAT3	0.258459	0.118752	0.999993
C16orf45	0.33227	0.118794	0.999993
RP11-780K2.1	-0.363906	0.118912	0.999993
TCF4	-0.392328	0.119093	0.999993
PINK1	0.331054	0.119118	0.999993
RP11-435F17.3	0.381425	0.119138	0.999993
RP1-40E16.11	-0.386312	0.119201	0.999993
JDP2	0.332732	0.119271	0.999993
FMC1	-0.388264	0.119303	0.999993
CTD-2377D24.6	-0.289915	0.11935	0.999993
LRBA	-0.315378	0.119374	0.999993
PCDHB6	-0.392752	0.119474	0.999993
THOC1	0.329135	0.119563	0.999993
RP13-131K19.1	-0.387347	0.119577	0.999993
L3MBTL3	-0.378273	0.119658	0.999993
PROB1	0.329633	0.119721	0.999993
MANF	-0.245137	0.119978	0.999993
ITGAM	0.291928	0.120089	0.999993
RP11-33N14.3	-0.375024	0.120287	0.999993
RP11-874J12.4	0.370847	0.120436	0.999993
CYP2B6	-0.310686	0.12057	0.999993
RCOR2	-0.387883	0.120927	0.999993
ANXA3	0.345377	0.1211	0.999993
ZDHHC11	0.364675	0.121313	0.999993
PLLP	-0.364297	0.12152	0.999993
DROSHA	0.275901	0.121624	0.999993
MEX3A	-0.297787	0.121706	0.999993
RP11-379F4.4	0.32499	0.121753	0.999993
GRIK2	0.289177	0.121787	0.999993
NLRP3	0.285968	0.121874	0.999993
RBKS	0.369814	0.122036	0.999993
SRXN1	0.307358	0.122129	0.999993
TMEM150C	-0.383451	0.122165	0.999993
LDAH	0.280876	0.122171	0.999993
PQBP1	0.322016	0.122417	0.999993
FRY	-0.325679	0.12248	0.999993
POM121L2	-0.254617	0.122496	0.999993
CD37	-0.388011	0.122534	0.999993
PANK1	-0.312751	0.122587	0.999993
WDR89	-0.307436	0.122656	0.999993
KIAA1522	0.292634	0.122732	0.999993
SPOCK1	0.387371	0.122745	0.999993
OSR1	-0.382128	0.122923	0.999993
EPN3	0.327389	0.123267	0.999993
RCC2P6	-0.326201	0.123283	0.999993
RNF168	-0.314964	0.123348	0.999993
RP11-96D1.11	-0.327146	0.123402	0.999993
VLDLR	0.377681	0.123453	0.999993
RTCA-AS1	0.281909	0.123541	0.999993
ECEL1P2	0.363582	0.123557	0.999993
UBE2B	0.257767	0.123568	0.999993
C1RL	-0.371145	0.124001	0.999993
OAS3	0.345959	0.124043	0.999993
DPP9	0.275764	0.124057	0.999993
CBX8	0.268346	0.124102	0.999993
TIAM1	0.345506	0.124113	0.999993
PLPP2	0.2368	0.124246	0.999993
KLHL23	-0.310056	0.124402	0.999993
UXT	0.23257	0.124402	0.999993
MNT	0.274805	0.124425	0.999993
CAPZB	0.229539	0.124509	0.999993
CAMKK1	0.374299	0.124684	0.999993
MRPL1	0.344784	0.124727	0.999993
Y_RNA	0.276845	0.124781	0.999993
FN1	-0.336169	0.124785	0.999993
RP11-109P14.9	-0.387232	0.12486	0.999993
SDCBP	-0.240307	0.124909	0.999993
RP11-496H1.2	0.294959	0.124931	0.999993
CTD-2510F5.4	-0.379756	0.12504	0.999993
GK5	-0.271565	0.125402	0.999993
COX16	0.38089	0.125598	0.999993
HSPA4L	-0.294362	0.125678	0.999993
HCG4P5	0.328389	0.12576	0.999993
MIR7161	0.38469	0.12584	0.999993
NKX3-1	0.383345	0.125973	0.999993
PRSS36	-0.367099	0.126064	0.999993
CKB	0.261628	0.126102	0.999993
TCAIM	-0.259008	0.126175	0.999993
TRUB2	0.261293	0.126272	0.999993
ALS2CR12	0.271237	0.126409	0.999993
TMEM57	0.299649	0.126493	0.999993
ARHGEF9	-0.302233	0.126542	0.999993
SNORA33	-0.375352	0.126695	0.999993
FKBP1B	-0.355166	0.126707	0.999993
TRIM41	0.262082	0.126737	0.999993
TRIM25	0.308805	0.126836	0.999993
BRI3	0.225014	0.127009	0.999993
EML4	-0.264416	0.127039	0.999993
ASH2L	-0.265529	0.127069	0.999993
CYB5B	-0.290388	0.127209	0.999993
WWTR1-AS1	0.309069	0.127247	0.999993
NR2F6	0.256842	0.127338	0.999993
ASRGL1	-0.25512	0.127381	0.999993
SPIRE2	0.258379	0.127522	0.999993
RP11-126O1.5	0.273605	0.127537	0.999993
TBC1D9B	0.250343	0.127542	0.999993
ORC2	-0.234783	0.127973	0.999993
RP11-126L15.4	-0.35378	0.127981	0.999993
ZNF112	0.382135	0.128085	0.999993
RP11-571M6.17	0.32041	0.128214	0.999993
DKK3	0.321349	0.128331	0.999993
ELF4	0.286726	0.128495	0.999993
TSPY26P	-0.342302	0.1285	0.999993
NAA10	0.261812	0.12869	0.999993
FMNL1	0.269597	0.128737	0.999993
REC8	0.378087	0.12904	0.999993
SMARCD3	-0.29862	0.129141	0.999993
AC138035.2	0.303404	0.129189	0.999993
MAN1A2	-0.261252	0.129232	0.999993
PCBD2	0.267593	0.129292	0.999993
NDUFB11	0.225984	0.129317	0.999993
FUK	0.297927	0.129355	0.999993
TTC21B	-0.339149	0.129417	0.999993
OPRD1	0.312682	0.129829	0.999993
RP11-121M22.1	-0.363129	0.129898	0.999993
OR7E14P	0.382131	0.129915	0.999993
LTB	0.347403	0.129922	0.999993
KLF10	0.289024	0.129933	0.999993
DVL1	0.253288	0.130034	0.999993
ERAP1	0.303012	0.130145	0.999993
SPEF1	0.341105	0.130214	0.999993
MKRN3	-0.381756	0.130279	0.999993
RP11-161M6.6	-0.34388	0.130338	0.999993
MAP7D1	0.273382	0.13037	0.999993
MFSD4A	-0.357224	0.130395	0.999993
CCNA2	-0.304727	0.130436	0.999993
STK32B	0.380266	0.130495	0.999993
37865	-0.332764	0.130596	0.999993
CTC-524C5.2	-0.361412	0.130671	0.999993
TNFSF9	0.377217	0.130682	0.999993
RP11-290L1.3	0.294592	0.130684	0.999993
MTF2	-0.286902	0.130697	0.999993
S100A11	0.21565	0.130738	0.999993
TLX1	-0.310841	0.130787	0.999993
DUSP9	-0.336159	0.130821	0.999993
RP11-435O5.5	-0.358366	0.130904	0.999993
RP11-817I4.1	0.379191	0.130963	0.999993
TMEM151B	-0.369079	0.131055	0.999993
SV2A	-0.372166	0.131074	0.999993
LRIG3	0.373004	0.131288	0.999993
RP3-508I15.18	0.357534	0.13133	0.999993
LIN52	-0.268824	0.131403	0.999993
PLK2	0.352187	0.131548	0.999993
DUSP6	-0.347286	0.13157	0.999993
MT1X	0.313672	0.131683	0.999993
TCTEX1D2	0.322705	0.13172	0.999993
SNHG14	-0.283867	0.131812	0.999993
ATP6V0E1	0.250777	0.131886	0.999993
ADPRH	-0.271444	0.131911	0.999993
SNHG23	-0.335016	0.132123	0.999993
RPUSD3	-0.232283	0.13213	0.999993
WBP1LP2	0.378786	0.132299	0.999993
ADAP1	-0.37564	0.132529	0.999993
HPS1	0.271711	0.132543	0.999993
FAM43A	-0.28441	0.132652	0.999993
RP11-798K3.2	0.341038	0.13277	0.999993
RP11-323N12.5	0.378926	0.132874	0.999993
C1orf145	-0.353107	0.133002	0.999993
KCTD9	-0.263593	0.133055	0.999993
SEL1L3	0.299141	0.133129	0.999993
C9orf142	0.251564	0.133164	0.999993
TSC2	0.225911	0.133289	0.999993
RP11-464F9.22	-0.299721	0.133412	0.999993
TGFB1	0.221518	0.133448	0.999993
MYPN	-0.248257	0.133505	0.999993
KIF9	-0.290111	0.133676	0.999993
RP11-9E17.1	-0.367637	0.133716	0.999993
KLF9	-0.3748	0.133725	0.999993
NSA2	0.284113	0.133772	0.999993
TATDN3	-0.340933	0.133777	0.999993
FCHO1	-0.37813	0.133812	0.999993
HINT1	0.248507	0.13384	0.999993
TCF25	0.217252	0.133858	0.999993
SIN3B	0.276635	0.133903	0.999993
OAS1	0.373448	0.134211	0.999993
CALHM2	-0.360466	0.13422	0.999993
DNAJB11	-0.223921	0.134363	0.999993
PDXK	0.299093	0.134489	0.999993
SH3GLB2	0.294461	0.134534	0.999993
FGFR3	-0.355967	0.134606	0.999993
STAG3	-0.364129	0.134742	0.999993
STRIP2	0.330466	0.134782	0.999993
MAPT	-0.377141	0.134899	0.999993
GTF2IP4	-0.2353	0.134948	0.999993
DDX19B	0.269912	0.134964	0.999993
TNNC1	0.369855	0.135617	0.999993
SLC2A9	0.364769	0.135699	0.999993
BTD	0.28964	0.1357	0.999993
RP11-360F5.1	-0.373355	0.135732	0.999993
CBX2	-0.357089	0.136016	0.999993
RP11-354K1.1	0.279886	0.13603	0.999993
NSUN2	0.300682	0.136065	0.999993
PPIF	0.337498	0.136076	0.999993
KIZ	0.349061	0.136084	0.999993
PHPT1	0.215544	0.136106	0.999993
PCDHGA1	-0.314666	0.13614	0.999993
DUSP8	-0.375705	0.136271	0.999993
CTC-444N24.11	0.295218	0.136472	0.999993
RP11-632C17__A.1	-0.350075	0.136481	0.999993
GABPA	-0.288269	0.136523	0.999993
NDE1	-0.263805	0.136756	0.999993
PSG9	0.215788	0.136763	0.999993
DMBX1	-0.295864	0.136786	0.999993
BRD9	0.25764	0.137066	0.999993
RP11-770J1.5	-0.268719	0.137074	0.999993
NCOA2	0.269495	0.137102	0.999993
PEX11B	-0.240342	0.137162	0.999993
IL13RA1	-0.252143	0.137458	0.999993
C11orf91	0.304587	0.137524	0.999993
FAM35DP	-0.319736	0.137645	0.999993
POMGNT1	0.240508	0.137782	0.999993
FSD1L	-0.358343	0.137805	0.999993
CAPN12	0.30868	0.138201	0.999993
AC021188.4	-0.369122	0.138217	0.999993
PLPPR3	0.309068	0.13826	0.999993
NR1H3	-0.265887	0.138514	0.999993
ZNF579	0.231456	0.138796	0.999993
KDM7A	-0.363338	0.138877	0.999993
MFAP2	-0.307636	0.139055	0.999993
ANKRD42	-0.258286	0.139086	0.999993
KRT10	0.236875	0.139143	0.999993
RP11-111A22.1	-0.344546	0.139218	0.999993
GLB1L2	-0.263493	0.139221	0.999993
LINC01091	-0.34247	0.139254	0.999993
RP11-686D22.7	-0.367716	0.139261	0.999993
GLDC	0.294356	0.139287	0.999993
RHEBP2	-0.366587	0.139359	0.999993
SLCO1B3	0.319023	0.13938	0.999993
CEP97	-0.279922	0.139523	0.999993
SLC25A1	0.273898	0.139574	0.999993
ZNF134	0.277541	0.139624	0.999993
PDS5B	-0.282003	0.139648	0.999993
ZNF846	0.32692	0.139691	0.999993
AC084117.3	-0.284344	0.139737	0.999993
WWTR1	0.277396	0.139903	0.999993
RNF10	0.21134	0.1401	0.999993
NAV3	0.334104	0.140112	0.999993
RP11-783K16.5	0.35875	0.140733	0.999993
EXT1	0.316161	0.140801	0.999993
OLFM2	-0.350695	0.141115	0.999993
PWAR5	-0.370618	0.141164	0.999993
PLEKHG4	0.286056	0.141216	0.999993
UHRF2	0.30162	0.14126	0.999993
FOXN3	-0.34621	0.141263	0.999993
LINC00173	-0.370758	0.141271	0.999993
TRAF1	0.348747	0.14139	0.999993
HAUS7	0.361921	0.141612	0.999993
WSCD1	0.343389	0.141784	0.999993
TRIM7	0.302507	0.141817	0.999993
TRIO	0.234579	0.141924	0.999993
VAMP5	0.342027	0.141966	0.999993
SLC22A23	-0.31991	0.142008	0.999993
PHKG1	-0.356897	0.142017	0.999993
URB1-AS1	-0.367718	0.142472	0.999993
NPAS1	-0.313713	0.14251	0.999993
RP11-650L12.2	0.366071	0.142597	0.999993
CH17-296N19.1	0.333621	0.142598	0.999993
RMI1	-0.297275	0.142708	0.999993
CTD-2035E11.3	0.357947	0.142808	0.999993
RP11-799D4.4	-0.31944	0.142815	0.999993
ALDH3B1	0.312955	0.142826	0.999993
FAM102B	-0.336714	0.142885	0.999993
RNF26	-0.222461	0.142934	0.999993
NUDT5	0.228454	0.143038	0.999993
GATA4	-0.289388	0.143149	0.999993
CRTC1	0.267783	0.143221	0.999993
ZBTB33	-0.278099	0.143349	0.999993
AC139887.4	-0.359807	0.143359	0.999993
CNTFR	0.368012	0.143364	0.999993
SEC22A	-0.258981	0.143415	0.999993
DHRS13	-0.308148	0.143447	0.999993
GFM2	0.285415	0.143642	0.999993
KRBA2	-0.355889	0.14373	0.999993
B4GALT7	0.255874	0.14385	0.999993
AKAP1	0.308099	0.143886	0.999993
LIX1L	-0.224809	0.144001	0.999993
SLFNL1	-0.365868	0.144088	0.999993
RP5-940J5.9	0.226714	0.144147	0.999993
EPS8	-0.297591	0.144336	0.999993
ARHGAP8	-0.286529	0.144506	0.999993
RP11-809O17.1	-0.351414	0.144648	0.999993
ADAM10	-0.24835	0.144708	0.999993
EMILIN1	-0.356207	0.144772	0.999993
MARCH6	0.22888	0.144822	0.999993
SDF2L1	-0.240576	0.145029	0.999993
HIST1H1PS1	0.285166	0.145047	0.999993
CASP9	0.29856	0.145068	0.999993
ZDHHC13	-0.25812	0.145106	0.999993
SOCS2	-0.265637	0.145213	0.999993
CAPN2	0.252289	0.145284	0.999993
SIGIRR	0.308551	0.145287	0.999993
SNHG4	0.337973	0.145287	0.999993
RDM1	-0.336405	0.145329	0.999993
RP1-206D15.6	-0.26088	0.145355	0.999993
POMGNT2	-0.24732	0.145373	0.999993
RP13-631K18.3	-0.229132	0.145432	0.999993
CDK5RAP2	-0.235654	0.145506	0.999993
CAMKMT	-0.27511	0.145638	0.999993
IGF1R	-0.265534	0.145641	0.999993
RBMS2	0.326821	0.145651	0.999993
CD70	0.359631	0.14582	0.999993
PACSIN1	-0.33582	0.145946	0.999993
HLA-K	-0.297363	0.146089	0.999993
RP11-1148L6.8	0.344261	0.146124	0.999993
NUP62CL	-0.317949	0.146255	0.999993
AMZ2	-0.223769	0.146299	0.999993
RP11-10A14.4	-0.334278	0.146407	0.999993
ENTPD6	0.261912	0.146425	0.999993
PSMD10	-0.260386	0.146523	0.999993
PRELID1	0.238665	0.146684	0.999993
GALNT12	-0.361078	0.146689	0.999993
KDM4C	0.359803	0.146807	0.999993
RP11-81A1.6	-0.335357	0.14685	0.999993
RP4-734G22.3	0.345072	0.146926	0.999993
GOLPH3	0.2767	0.147007	0.999993
RBM12B	-0.267443	0.147173	0.999993
BARX1-AS1	0.363696	0.147178	0.999993
JMY	0.335094	0.147221	0.999993
FAT4	-0.273584	0.147414	0.999993
ECM1	0.365513	0.147465	0.999993
[truncated: 25,336 more rows]
