# Supplementary material for: LINC00261 Is Differentially Expressed in Pancreatic Cancer Subtypes and Regulates a Pro-Epithelial Cell Identity
Source: Cancers (Basel). 2020 May 13;12(5):1227. doi: 10.3390/cancers12051227 (PMC7281485; doi:10.3390/cancers12051227)
Supplement: Supplementary file 1 [file cancers-12-01227-s001.zip › Supplementary Material/Table S5_Differential gene expression between WT and LINC00261 promoter KO PANC-1.xlsx]

## Sheet: Table_S5_Diff.exp.genes WTvsKO
Differential gene expression between WT and LINC00261 promoter KO PANC-1
related to Figure 5
Gene Symbol	log2FC	p-value	P-adj.
INHBB	-3.62389	3.33316e-22	6.01035e-18
LINC00261	-4.0937	2.527e-20	2.27835e-16
PTCHD1	-3.22854	1.43115e-14	8.60216e-11
SGK1	3.20263	8.42871e-14	3.79966e-10
FMN1	-2.83491	2.0572e-13	7.4191e-10
CHST15	-2.30199	7.20138e-12	2.16425e-08
RHOU	-2.13621	8.72779e-11	2.24828e-07
ALPPL2	-3.01096	1.34246e-10	3.0259e-07
CDH1	-2.84969	8.23705e-10	1.65034e-06
F2RL2	-2.71072	1.40235e-09	2.52872e-06
RP11-798K3.3	-2.13272	3.18751e-09	5.22521e-06
HMGB3	-1.62376	4.02558e-09	6.0491e-06
COL23A1	2.3217	4.01276e-08	5.566e-05
THSD4	1.93772	4.85512e-08	6.2534e-05
GCNT1	-2.48118	6.24744e-08	7.51026e-05
CARMIL2	1.83867	7.23901e-08	8.15836e-05
CPPED1	2.2586	9.09795e-08	9.65025e-05
SPN	-2.40657	1.06417e-07	0.000106606
GALNT16	-2.24941	1.68992e-07	0.000158905
NTN1	2.24018	1.76247e-07	0.000158905
KCNQ1OT1	-1.73569	2.02604e-07	0.000167352
ERCC6L	-1.34773	2.04178e-07	0.000167352
CHML	-1.45585	2.66007e-07	0.00020855
ADAP1	1.95592	3.4401e-07	0.000258466
FHL1	2.32196	4.17542e-07	0.000301165
TRIM9	2.07486	5.01278e-07	0.000347655
RCSD1	-2.35996	5.394e-07	0.000360239
RNF157	1.96136	7.48315e-07	0.000481915
TSPAN33	1.55996	8.72211e-07	0.000529642
COL6A3	-2.3178	8.81169e-07	0.000529642
ARHGEF4	2.03984	1.07967e-06	0.00062802
TRNP1	-1.97439	1.30854e-06	0.000737364
PELI1	1.37663	1.44341e-06	0.000788714
CENPI	-1.36904	1.58232e-06	0.000839187
MAGI2-AS3	-1.44371	1.88995e-06	0.0009737
ITGB4	1.6821	2.2309e-06	0.00111743
TCF4	1.76383	2.58884e-06	0.00126168
SCNN1G	2.19589	3.04547e-06	0.00144515
ETV1	1.73208	3.79874e-06	0.00175638
IGFBP7	2.15692	4.46292e-06	0.00200333
CHPF	1.71806	4.55505e-06	0.00200333
MUC5AC	-2.12843	5.14122e-06	0.0022073
KCNB1	1.82403	5.69616e-06	0.00238868
RP11-167H9.3	-1.95987	6.6542e-06	0.00271736
FNDC4	1.81113	6.78134e-06	0.00271736
CABLES1	-2.00547	7.08311e-06	0.00277658
GNG4	1.76679	8.03841e-06	0.00308401
AHCYL1	-1.30372	1.19584e-05	0.00449236
SCNN1B	2.00895	1.30801e-05	0.00475965
MYLK	1.76904	1.35915e-05	0.00475965
EDN1	-2.03994	1.36201e-05	0.00475965
TWIST2	-1.374	1.39295e-05	0.00475965
SPRY4	1.64083	1.39896e-05	0.00475965
SMC1A	-1.21736	1.48243e-05	0.00487756
COL6A2	1.69943	1.48772e-05	0.00487756
KDF1	-1.85743	1.70075e-05	0.00546743
DUSP15	1.3961	1.75014e-05	0.00546743
PLCD1	1.67153	1.7586e-05	0.00546743
MED12L	1.29306	1.8566e-05	0.00567426
HSD3B7	1.63753	2.08364e-05	0.00626203
PPP2R5B	1.09182	2.29056e-05	0.00668693
TMEM198	1.73897	2.29919e-05	0.00668693
ABTB1	1.46404	2.3478e-05	0.00671993
TAF4B	-1.13736	2.63438e-05	0.00742237
TMEM229B	1.96973	2.89278e-05	0.00802501
ARMCX2	-1.96101	3.14304e-05	0.00858716
TLE2	1.66146	3.19475e-05	0.00859818
RBBP8	-1.52229	3.28787e-05	0.00871866
MXRA8	-1.44198	3.55726e-05	0.0092963
RFLNA	-1.92885	3.69296e-05	0.00951307
VWDE	1.92341	4.49344e-05	0.0114121
SLC47A1	1.43921	4.55712e-05	0.011413
SMO	1.76712	4.72003e-05	0.0116591
NMUR1	1.81516	4.94558e-05	0.0120512
TLL2	1.58536	5.50393e-05	0.0129914
CYP4F22	1.87154	5.52874e-05	0.0129914
REEP2	1.20537	5.54758e-05	0.0129914
RAMP1	1.88273	5.72553e-05	0.0132362
LARGE2	1.32949	6.4818e-05	0.0147949
TUBB4A	1.61122	7.40406e-05	0.0166887
SLC4A11	-1.42905	7.56719e-05	0.0168459
MIR503HG	-1.63432	7.85634e-05	0.0172763
NLRP3P1	-1.84068	9.44228e-05	0.020471
CACNG7	1.62775	9.5362e-05	0.020471
NDC80	-1.04829	0.000100577	0.0213364
MYO1E	1.06474	0.00010293	0.0215817
PCDHGB2	1.44588	0.000104684	0.0216973
PDE2A	1.67701	0.000117542	0.0240855
CEP192	-0.993964	0.000123079	0.0249366
KISS1R	1.70071	0.000128358	0.0257173
ENTPD2	1.79164	0.000132945	0.0262284
AKAP12	-1.52936	0.000133818	0.0262284
ZBTB46	1.10125	0.000136373	0.0262622
CCDC184	1.68059	0.000136904	0.0262622
FAM111B	-1.30957	0.000138775	0.026341
PROC	-1.77894	0.000140737	0.0264352
RGS17	1.78143	0.000144082	0.0267845
SOX8	1.51753	0.000147049	0.0269369
MAATS1	1.78842	0.00014789	0.0269369
PHYHD1	-1.77063	0.000152444	0.027248
ARHGAP44	1.67452	0.000152999	0.027248
COL9A2	1.2074	0.000154132	0.027248
CABYR	-1.05314	0.000156748	0.0274287
NOS2	1.78037	0.000158626	0.0274287
LINC01447	-1.77984	0.000159717	0.0274287
CD99L2	-0.998482	0.000161407	0.0274575
NSG1	1.77452	0.000166851	0.0281183
SIPA1L2	1.76496	0.000171514	0.0286365
CALHM2	1.43624	0.000174519	0.0288708
HK2	1.5528	0.000179098	0.0293591
CAPN8	-1.76221	0.000185511	0.0297274
MMS22L	-0.901511	0.000186339	0.0297274
PLAUR	1.54219	0.000187209	0.0297274
PQLC2L	1.58482	0.000187939	0.0297274
C18orf8	-1.19966	0.000195371	0.030124
SETD7	-1.07594	0.000195427	0.030124
TRPM8	-1.74905	0.000195459	0.030124
ETNK2	1.67631	0.000208792	0.0319062
KSR2	1.72795	0.000210885	0.0319553
TMEM30B	1.74395	0.000216179	0.0324844
MID2	-1.09143	0.000223741	0.033343
C3orf18	0.983113	0.000227776	0.0336661
MICALCL	-1.33539	0.000235167	0.0344759
APOBEC3G	1.34315	0.000260447	0.0378741
COL13A1	1.68658	0.000307213	0.0443173
ZDHHC8P1	1.57609	0.000311098	0.0445216
ABAT	1.67498	0.00032481	0.0461179
PIK3AP1	1.6574	0.000331088	0.046642
EIF3M	-0.816913	0.000343917	0.0478314
SLC46A3	1.536	0.000344836	0.0478314
CREB3L2	1.00249	0.00036432	0.0501433
C8orf46	-1.41927	0.000367065	0.0501433
PARM1	1.66847	0.000395962	0.053684
NR4A2	1.65369	0.000405254	0.0545338
SLC6A2	-1.66136	0.000420248	0.0561327
CD70	1.58253	0.000424407	0.0562714
TMEM26	1.64172	0.000428124	0.0563499
CEP55	-0.95678	0.000438949	0.057356
BMPR1B	-1.63376	0.000443924	0.0575888
IL15RA	1.43674	0.00046543	0.0599474
VANGL2	1.6317	0.00047003	0.0601105
TJP3	1.53434	0.000508495	0.0645717
TGFBR3L	1.07534	0.000528121	0.0665949
PCNX2	1.58508	0.00054463	0.0681998
PARP3	1.01637	0.000561276	0.0697995
WFDC2	1.61406	0.000568528	0.0698179
SLC5A3	-1.19894	0.000569168	0.0698179
DGKA	1.20548	0.000601715	0.0733116
COL1A1	-1.30895	0.000606012	0.0733396
RCN3	1.2676	0.000610139	0.0733469
LPAR3	1.57945	0.000630321	0.0752712
VAMP7	-1.12121	0.000636854	0.075551
KIAA1614	1.37377	0.000643884	0.0758397
STMN3	1.44849	0.000647699	0.0758397
RP11-161H23.9	1.47064	0.000683263	0.0794402
TLE6	1.2804	0.00068726	0.0794402
NOVA2	1.57459	0.00069737	0.0800954
CSRNP1	1.40807	0.000736307	0.0838035
GPR162	1.28284	0.000738951	0.0838035
HHIPL1	1.05614	0.000757457	0.0849003
CYP2B7P	-1.53598	0.000758038	0.0849003
AGAP2	1.35652	0.000790009	0.0873828
MMP11	1.2228	0.000790238	0.0873828
CD40	1.06689	0.000794741	0.0873828
CLSTN3	1.31411	0.000820975	0.0897201
SLCO2A1	-1.57036	0.000829195	0.0898386
SYN2	1.57444	0.000832023	0.0898386
API5	-0.85437	0.000849976	0.0903888
KCNH3	1.14619	0.000850367	0.0903888
CYGB	1.48476	0.00085946	0.0903888
PLPP3	-1.43739	0.000866562	0.0903888
TPM1	-0.951679	0.000871505	0.0903888
RSPO2	1.55175	0.000873816	0.0903888
SLC27A1	1.01637	0.00087402	0.0903888
YES1	-1.03527	0.00087722	0.0903888
ENPP1	-1.32267	0.000910859	0.0926249
RP3-460G2.2	-1.56219	0.00091415	0.0926249
NSUN7	1.40172	0.000914332	0.0926249
RND2	1.2901	0.000921459	0.0928254
EPHX1	0.86347	0.000957617	0.0959319
KIF4A	-0.961625	0.000967605	0.096397
TPD52L1	1.55164	0.000977869	0.0968842
VWA5B2	1.39791	0.00100264	0.0987434
PRELID3A	-0.945465	0.00100759	0.0987434
LPAR1	1.41736	0.0010181	0.0991209
GAB3	-1.21422	0.00102243	0.0991209
PTH1R	1.53411	0.00102969	0.0992906
RAB31	-0.99805	0.00103633	0.0993998
C17orf82	1.49885	0.00106507	0.100867
CHST13	1.22609	0.00106547	0.100867
ASPHD2	1.53226	0.00107247	0.100867
ARHGAP22	1.54138	0.001074	0.100867
CES1	-1.24921	0.00108593	0.101458
BRCC3	-1.10087	0.0011082	0.103005
SMKR1	1.46505	0.00114126	0.105534
CEACAM19	-1.20837	0.00115149	0.105614
LAMA3	-1.51427	0.00115384	0.105614
CNRIP1	1.49849	0.00116804	0.106374
ELMOD1	1.52737	0.00117749	0.106422
PCAT7	1.52814	0.00118037	0.106422
THOC1	-0.995299	0.00119004	0.106761
KSR1	1.34609	0.00122195	0.10908
PLLP	1.02773	0.00123949	0.110101
IRX4	1.50993	0.00125111	0.110589
SH3BP5	0.848733	0.00129408	0.113828
CDH23	1.5124	0.00130664	0.114376
IFIT3	-1.36762	0.00131552	0.114471
SMCHD1	-1.06053	0.00132453	0.114471
KCNQ1	1.43872	0.00132678	0.114471
RP4-781K5.4	-1.29454	0.00136412	0.117132
ST6GAL1	1.47848	0.00140592	0.120149
SYT1	1.46713	0.00143872	0.121544
ADRA2B	1.48039	0.00144074	0.121544
FSTL1	1.35869	0.00144301	0.121544
IGSF9	1.46071	0.0014492	0.121544
TTK	-0.842756	0.00151265	0.126278
NPC1	-1.13344	0.0015337	0.127445
DLGAP1	-1.10958	0.00154106	0.12747
FAR1	-0.88768	0.00155439	0.127494
PTPRU	1.36208	0.00155549	0.127494
CSNK2A3	-1.23654	0.00157192	0.127952
MDN1	-0.740744	0.00157604	0.127952
CLDN1	1.43458	0.00158237	0.127952
GALNT12	1.17873	0.0016078	0.129428
GABRD	1.18474	0.00163301	0.130315
KAZALD1	0.814149	0.00163328	0.130315
SWAP70	-0.814983	0.00164927	0.13067
ARHGEF25	0.913124	0.00165222	0.13067
TP73	1.37933	0.00167122	0.131596
U47924.31	1.31782	0.00169754	0.132812
DNAJB5	0.812506	0.0017014	0.132812
PRKAR2B	1.47514	0.00174542	0.135661
FIGNL1	-0.895912	0.00176249	0.1364
IFIT2	-1.29202	0.00177183	0.136537
PHLDB2	1.44939	0.00184613	0.141197
CTB-60B18.10	1.31242	0.00184796	0.141197
LINC00467	0.970415	0.00186361	0.141303
DEGS2	1.43256	0.00186657	0.141303
TMPRSS2	-1.39945	0.00187286	0.141303
LRP11	-0.968697	0.00189183	0.14154
BACH2	-1.22374	0.00189802	0.14154
HLA-F	1.21025	0.00189955	0.14154
ABHD3	-0.802871	0.00194855	0.144282
PAX9	1.35662	0.00195235	0.144282
PTK7	0.97724	0.00196415	0.144561
IER5L	1.21976	0.00201293	0.146356
ZNF362	0.963244	0.00201654	0.146356
FOXD3-AS1	1.21427	0.00201661	0.146356
WBP1	0.901895	0.00203249	0.146356
SHOX2	0.892901	0.00203297	0.146356
CYB5R4	-0.863053	0.00203995	0.146356
UPK1A-AS1	1.44271	0.00205118	0.146356
LTV1	-0.812462	0.00205698	0.146356
RP11-44N12.5	1.42754	0.00206946	0.146356
CSF1	-1.25695	0.00207166	0.146356
REEP6	0.933185	0.00208496	0.146356
EXPH5	-1.45072	0.00208593	0.146356
FCGRT	1.00878	0.00212047	0.148203
NEXN	-1.11548	0.00213001	0.148295
IGSF8	1.0199	0.00216544	0.149666
Z83844.1	1.44562	0.0021663	0.149666
KCNN1	1.39338	0.00218861	0.15063
RASL10A	1.24846	0.00229271	0.156959
CPNE4	-1.42241	0.00230051	0.156959
NR4A3	1.43509	0.00231363	0.156959
DALRD3	0.895416	0.00231539	0.156959
HVCN1	1.15804	0.00236198	0.159518
LYAR	-0.743324	0.00238812	0.160307
UPK3B	1.23703	0.00239145	0.160307
RGN	-1.39988	0.00242628	0.16204
IGFBP6	1.34834	0.00243555	0.162058
FAM69C	-1.40665	0.00244706	0.162226
CCDC88B	1.15635	0.00250609	0.165531
AC006372.4	-1.37972	0.0025393	0.167112
BCL2A1	-1.42195	0.00255954	0.167831
HIC1	1.11444	0.00259287	0.169401
MAMDC2	1.39606	0.00260566	0.169622
ST8SIA6	-1.27651	0.0026769	0.173573
GPRC5B	1.33087	0.00268561	0.173573
FOXO1	1.38898	0.00274063	0.176496
BCAS1	-1.37346	0.00275655	0.17689
CACNG2	-1.33947	0.00276805	0.176998
BCAM	1.29073	0.00279268	0.177942
MAP3K12	0.952381	0.00281792	0.178521
TMTC1	1.39989	0.00282156	0.178521
CBLN2	1.20996	0.00283725	0.178886
OBSL1	1.13749	0.00289249	0.181368
WDR54	0.77563	0.00289674	0.181368
FAM84B	1.24751	0.00297475	0.185608
SMIM1	1.0986	0.00303265	0.188568
APIP	-0.788179	0.00304647	0.188776
ITGB1BP2	-1.24572	0.00309961	0.189904
LINC00858	1.16604	0.00311304	0.189904
STYK1	1.39272	0.00313372	0.189904
SNORA14B	-1.36909	0.00313715	0.189904
PRMT3	-0.807663	0.00313801	0.189904
CALY	1.39186	0.00314279	0.189904
NALCN	-1.36658	0.00314816	0.189904
GRAMD3	1.37232	0.00314892	0.189904
PLXNA2	1.36934	0.00318091	0.191194
ERBB3	1.15039	0.00321237	0.192444
OSBPL1A	-0.964264	0.00324165	0.193554
RHCG	-1.27285	0.00326783	0.194473
HIVEP3	1.3622	0.00329312	0.195334
DSTN	-0.865999	0.00337339	0.199439
IL17RC	0.769058	0.00338629	0.199548
THSD1	1.3794	0.00340866	0.199776
AFAP1L2	-0.806695	0.00341897	0.199776
CHRNA4	1.36961	0.00342341	0.199776
TPPP3	1.16908	0.00344792	0.200558
RNF20	-0.790607	0.00350046	0.202959
TSPAN9	0.817401	0.00352379	0.203657
IL27RA	1.07445	0.00353653	0.20374
JHDM1D-AS1	1.0629	0.00355201	0.20398
MSX2	1.3608	0.00357202	0.204478
TMEM132E	1.33235	0.00359777	0.204858
NKD1	1.3701	0.00360137	0.204858
MYO1B	-0.743068	0.00361937	0.205234
SPAG4	0.961896	0.00365901	0.206831
C12orf56	1.1312	0.00367298	0.206972
SS18	-0.805954	0.00370339	0.208036
MEIS1	1.28261	0.0037224	0.208454
PPP1R1B	1.29957	0.00384592	0.213719
QSER1	-0.959645	0.00384928	0.213719
GS1-358P8.4	1.36212	0.00386088	0.213719
ADAMTS14	1.34352	0.00387236	0.213719
PLEKHG4	0.837586	0.00387974	0.213719
DKC1	-0.839775	0.00388753	0.213719
KIAA1324L	-1.35793	0.0039267	0.214988
PTK2B	1.08911	0.00393446	0.214988
FAM89A	1.35355	0.00397055	0.215324
JPH3	1.35649	0.00397477	0.215324
WNT5B	1.35305	0.00397643	0.215324
FAM43A	-1.16815	0.004047	0.218266
FAM155A	1.3536	0.00405497	0.218266
PGPEP1	0.727348	0.00408262	0.218478
ABHD14A	0.898939	0.00408313	0.218478
KPNA7	-1.29794	0.00415668	0.221202
LINC01348	-1.2468	0.00415858	0.221202
HPS5	-0.732127	0.00417193	0.221259
NATD1	1.03429	0.0042015	0.221644
CRELD1	0.983139	0.00420431	0.221644
AMDHD1	1.17737	0.00421605	0.221644
CDIPT-AS1	1.34041	0.00426563	0.223599
ZDHHC13	-0.799696	0.00430306	0.2245
PLB1	-1.34577	0.00430773	0.2245
FOXF2	-1.18073	0.00432786	0.224557
CDC5L	-0.73422	0.00433374	0.224557
PALD1	0.731138	0.00436935	0.225754
PTGIS	1.19312	0.00442222	0.227833
THBD	-1.33437	0.00457853	0.233865
RP11-463O12.3	1.22045	0.00458412	0.233865
AC018755.16	1.33252	0.0045851	0.233865
CORO2A	1.18346	0.00459118	0.233865
RP11-622C24.2	-1.26256	0.00462367	0.234417
IL1RAP	1.26943	0.00463791	0.234417
KIRREL2	1.04546	0.00464566	0.234417
LHX6	1.01542	0.00465864	0.234417
RCOR2	-0.786949	0.00466702	0.234417
CLDN10	-1.3196	0.0047605	0.238385
CYP2U1	1.03134	0.00477813	0.238385
SELENOK	0.913149	0.00478898	0.238385
BEX5	1.29499	0.00480327	0.238385
RAB17	-1.31648	0.00481212	0.238385
DNM3	-1.26303	0.00485338	0.23977
STK26	-0.950059	0.00489537	0.24098
KTN1-AS1	1.1173	0.0049046	0.24098
RGMB-AS1	1.31878	0.0049832	0.243674
NKX3-2	1.26047	0.00498645	0.243674
CXCL16	0.969702	0.0050031	0.243827
COPB1	-0.655654	0.00506726	0.245843
NOTUM	1.26574	0.00507173	0.245843
ACOT11	1.20283	0.00514947	0.248941
PADI1	-1.22942	0.00516493	0.249021
C12orf57	1.07393	0.00519795	0.249191
FOXA3	1.12738	0.00519933	0.249191
OLFML2B	1.23084	0.00520991	0.249191
NIPAL3	0.798361	0.00530706	0.253073
MIF4GD	0.778836	0.00531914	0.253073
SCRN2	0.779962	0.0053944	0.255978
C1QTNF6	0.79789	0.00544328	0.25762
IFNLR1	1.30868	0.00546869	0.258145
PODXL	1.1306	0.00554442	0.260463
RAB37	1.26504	0.00554668	0.260463
ABLIM3	-1.1981	0.0055846	0.260991
DHRS4L2	0.984684	0.00559896	0.260991
SHISA5	0.698907	0.00560134	0.260991
MFSD6	1.14192	0.00561778	0.261082
LYRM9	1.09364	0.00564702	0.261636
TRPS1	1.08804	0.00565873	0.261636
FAM122B	-0.927435	0.00570764	0.262852
CLDN3	1.0495	0.00571416	0.262852
LKAAEAR1	1.28824	0.00573211	0.263006
ARAP3	0.997812	0.005767	0.263935
ECHDC1	-0.644538	0.00580944	0.265205
RBL1	-0.782723	0.00587611	0.26714
DEK	-0.756067	0.00588146	0.26714
FAM46C	-1.22528	0.00593542	0.268913
HR	1.18961	0.00596553	0.2696
CYBB	-1.08182	0.00599289	0.26978
C1orf226	1.18904	0.00600574	0.26978
VBP1	-0.859881	0.00601439	0.26978
ZNF853	1.26631	0.00603367	0.269973
RAP1GAP	0.816517	0.0060509	0.270074
KDM6B	0.9429	0.00606915	0.27022
RSPH14	1.27997	0.00609916	0.270887
MARCKS	1.29048	0.0061638	0.272416
GABPB2	-0.702395	0.00616381	0.272416
PRICKLE2	-1.28909	0.00620703	0.273656
B4GAT1	0.7012	0.00626323	0.27546
NRIP1	-0.74903	0.0063149	0.276395
SYT11	1.00173	0.00631515	0.276395
CPAMD8	1.19163	0.00637714	0.27769
BOC	-1.27323	0.00640223	0.27769
C22orf29	-0.794829	0.00640356	0.27769
PPM1J	1.05641	0.00640633	0.27769
FAM155B	1.23057	0.00650076	0.281107
ADCY5	1.23235	0.00656099	0.283033
SEMA6B	1.05364	0.00661428	0.284651
CCDC34	-0.767924	0.00669505	0.287441
NKRF	-0.928121	0.0067129	0.287523
SMAD6	-0.88214	0.00680553	0.290799
NDRG2	1.16561	0.00683848	0.291517
EPHA10	0.827649	0.00697047	0.296442
GREB1	1.14873	0.0070024	0.2971
XRCC2	-0.860524	0.00703839	0.297709
ELOVL3	1.08562	0.00704979	0.297709
CLU	-1.04548	0.00706634	0.297711
MCF2L2	1.26721	0.00717025	0.301384
TRIM44	-0.633673	0.00722171	0.302841
P2RX5	0.781055	0.00728359	0.304488
RP11-236F9.2	-1.24866	0.00729474	0.304488
TMEM108	1.26357	0.00734273	0.305476
NOX5	-1.24164	0.0073523	0.305476
SPTY2D1-AS1	-0.925494	0.00744993	0.308698
PLAC9	1.2544	0.00746408	0.308698
SPTY2D1	-0.648721	0.00753389	0.310872
TMEM59L	1.06786	0.00764225	0.314623
ZBED5	-0.787616	0.00771812	0.317023
NAP1L5	1.16085	0.00773966	0.317185
CFAP46	1.00452	0.00778829	0.318003
SLC25A5P5	1.24642	0.00780622	0.318003
SACS	-0.798345	0.00781253	0.318003
EIF1B	0.657505	0.00784239	0.3185
UBE2L6	0.975436	0.00795187	0.322221
RCN1	-0.754445	0.00797754	0.322528
CENPVL3	1.22736	0.00799523	0.322528
HMOX1	1.211	0.00814267	0.327743
MR1	1.16298	0.00816782	0.328023
ALPP	-1.1279	0.00826907	0.330001
CDK18	1.04654	0.00828304	0.330001
VSIG1	-1.23514	0.00828418	0.330001
PPM1M	0.804544	0.00829029	0.330001
RNF31	0.843048	0.00835509	0.331174
COX6B2	1.01983	0.00835649	0.331174
ANO4	1.16701	0.00842072	0.332988
EVI5L	0.765308	0.00843949	0.333
RAB3A	1.2017	0.00855779	0.33693
EML2	0.797214	0.00859237	0.337298
EPB41L1	1.04311	0.00863114	0.337298
RIOK3	-1.0075	0.00865899	0.337298
FAM46B	-1.12692	0.00866943	0.337298
PSD4	0.966013	0.00867808	0.337298
HHAT	1.2163	0.00867935	0.337298
MMP17	0.774652	0.00873664	0.338794
OCEL1	0.768476	0.00883172	0.341244
SPIRE1	-0.720166	0.00883767	0.341244
CNTNAP3	1.13363	0.00887382	0.341781
CHRNB1	0.709387	0.0088895	0.341781
RFC3	-0.740115	0.00892407	0.34238
GFI1	1.20504	0.0089896	0.343451
RP11-23P13.4	1.15859	0.0089927	0.343451
PCDHB14	1.20524	0.0090091	0.343451
MAP7D3	-0.789809	0.00905841	0.343487
MYH16	-1.20563	0.00905847	0.343487
GABARAPL1	1.1883	0.00907379	0.343487
RAMP2-AS1	1.15526	0.00911576	0.343487
NOTCH3	0.73708	0.00912248	0.343487
BRSK1	0.793874	0.00918618	0.343487
MEIG1	1.18772	0.00919154	0.343487
KATNB1	1.03575	0.00920022	0.343487
LRP1	0.900148	0.00920032	0.343487
HMGA1P8	1.17965	0.00920507	0.343487
CEBPA	0.983177	0.00921958	0.343487
CD83	1.14786	0.00927104	0.344626
AMER1	-0.894367	0.00933244	0.344626
DLX2	1.19065	0.00933358	0.344626
ZNF703	1.17641	0.00933631	0.344626
HSPH1	-0.899207	0.00934573	0.344626
RGS14	0.847342	0.00942362	0.346095
ABCE1	-0.684872	0.00942395	0.346095
MPV17L	1.201	0.00957178	0.35081
EFCAB12	1.1097	0.00960137	0.35118
FEZ1	1.15994	0.00962355	0.351279
MGAT3	1.19523	0.00965408	0.351618
RIMKLA	1.04392	0.00968324	0.351618
CD109	-0.758265	0.00969134	0.351618
GSC	1.21426	0.00971935	0.351927
AK5	1.1521	0.00974345	0.352092
IRF5	0.924421	0.00976754	0.352257
CTAGE3P	-1.21221	0.00980452	0.352884
CA11	1.14379	0.00983954	0.353439
HOXA11	1.09547	0.00990142	0.354955
PSMA4	-0.692023	0.00992686	0.355161
FAM71D	-1.179	0.0100409	0.358397
TMEM63C	1.19827	0.010057	0.358397
THBS3	0.894869	0.0101326	0.360375
P4HTM	0.812028	0.0101595	0.360621
ALDH3A2	0.652501	0.0102139	0.36184
LINC01116	0.971215	0.0103241	0.363787
LIN7C	-0.755045	0.0103287	0.363787
VMA21	-0.742665	0.0103293	0.363787
CLDN23	-0.831143	0.0103515	0.363793
SPRY2	1.03159	0.0103699	0.363793
DDX3X	-0.703486	0.0104165	0.36472
UNC13A	1.20592	0.010438	0.364763
SEMA3B	1.14201	0.0104768	0.364871
ISG15	1.0205	0.0104961	0.364871
ISLR2	1.16613	0.0105295	0.364871
CCDC115	0.784515	0.0105389	0.364871
NEURL1B	1.15341	0.0105605	0.364871
NAV3	1.15877	0.0105825	0.364871
TMEM200B	0.964042	0.0105827	0.364871
EVA1C	1.12985	0.0106747	0.367342
ACSS2	0.920498	0.0107098	0.367845
RTBDN	1.15949	0.0107523	0.368604
TBX2-AS1	1.19957	0.0108675	0.370421
IGFBP7-AS1	1.11712	0.0108805	0.370421
MARCH9	1.11113	0.0108829	0.370421
EHD3	0.961872	0.0109017	0.370421
FAM229B	0.933703	0.010908	0.370421
PDLIM2	1.10407	0.0109516	0.3712
PCGF6	-0.650267	0.0110311	0.373196
TMEM241	-0.780948	0.011071	0.373701
NLRP14	1.16915	0.0111124	0.373701
C1R	1.15425	0.0111191	0.373701
C1orf106	1.14438	0.011129	0.373701
DNAAF3	0.705143	0.0111643	0.374192
PDLIM4	1.17089	0.0113099	0.378091
LINC00460	-1.15899	0.0113522	0.378091
SLITRK5	1.15194	0.0113716	0.378091
ANXA1	0.835569	0.0113725	0.378091
EFNB3	0.929728	0.0114393	0.378091
FKBP10	0.672947	0.0115075	0.378091
BAZ1A	-0.745763	0.0115203	0.378091
PHOSPHO1	1.12181	0.011522	0.378091
CARD9	-1.04981	0.011523	0.378091
NUDT7	0.949001	0.0115283	0.378091
RHBDL3	1.04009	0.0115311	0.378091
MOB3C	0.803075	0.0115347	0.378091
RP11-861E21.2	-0.986181	0.0115532	0.378091
SECTM1	1.07332	0.0115961	0.378263
ACBD4	0.859453	0.0116005	0.378263
SPRY4-IT1	1.09666	0.0116407	0.378349
NOL4	-1.1872	0.0116691	0.378349
HRH2	1.11589	0.0116775	0.378349
KIAA1524	-0.791392	0.011687	0.378349
ZMYND10	1.09261	0.0117443	0.379522
SH2D3C	1.18502	0.0117767	0.379867
IMPACT	-0.916701	0.0117971	0.379867
CD72	0.972257	0.0118216	0.379977
EPHA5-AS1	1.18234	0.0118481	0.38015
RP11-434E6.5	1.13393	0.0118729	0.380269
TTYH2	0.99317	0.0119153	0.380643
AC022007.5	1.08438	0.0119337	0.380643
SMAGP	1.14341	0.0119678	0.380643
BCAS3	0.736127	0.011969	0.380643
GLTSCR2	0.698249	0.0121129	0.384541
METTL4	-0.745964	0.012159	0.385327
ADGRB1	1.10241	0.0123097	0.388861
FNDC10	0.833423	0.0123137	0.388861
LINC01139	0.789796	0.0123554	0.389498
PNPLA4	1.08157	0.0125072	0.393595
CLSPN	-0.84661	0.0126729	0.398113
ABALON	1.00024	0.0127196	0.398885
MVB12A	0.797907	0.0128118	0.401081
UNC80	1.10775	0.0128618	0.401947
FDXR	0.932484	0.0128889	0.402098
PDE3B	-0.654429	0.0129377	0.402819
SPHK1	1.12005	0.0129652	0.402819
EGFR	-0.882869	0.0130059	0.402819
TMEM145	1.14204	0.0130101	0.402819
SH3BP1	1.09208	0.0130309	0.402819
GMPR2	0.703288	0.0130495	0.402819
PRSS22	1.16015	0.0130684	0.402819
PTPN2	-0.761227	0.0131314	0.403101
GDF9	0.915448	0.0131317	0.403101
PPFIA3	0.851299	0.0131528	0.403101
GRIN2C	1.16535	0.0131669	0.403101
UPK1A	1.14785	0.0132156	0.40369
IL11	1.04123	0.013231	0.40369
PSME1	0.783905	0.0132574	0.403813
PARK2	1.16592	0.013361	0.406174
GPR27	1.06403	0.01338	0.406174
SPATA20	0.719939	0.0134537	0.407633
PPA1	-0.751575	0.0134933	0.407633
C1QL4	0.782222	0.0134958	0.407633
RP11-17J14.2	-1.15368	0.0135903	0.4098
SEMA4D	1.02944	0.0136348	0.409938
MED14	-0.741334	0.0136404	0.409938
GTF2H1	-0.748277	0.0137308	0.410014
RBM3	-0.738931	0.01374	0.410014
RPL29	0.761521	0.013751	0.410014
ANKRD24	1.14722	0.0137552	0.410014
DHPS	0.675874	0.0137566	0.410014
PPP1R3C	-1.08285	0.0137933	0.410215
KLF12	-0.914745	0.0138088	0.410215
RGS16	1.15932	0.0138508	0.410785
CAMKV	1.15072	0.0139993	0.413898
BDNF-AS	1.12651	0.0140017	0.413898
ANXA8L1	-1.11353	0.0140569	0.414368
RP11-465N4.5	1.14668	0.0140635	0.414368
RP11-757G1.6	-1.12314	0.0140876	0.414401
SRA1	0.846935	0.0141361	0.415151
WDR91	0.650353	0.0142165	0.41642
KCNH6	1.1443	0.0143176	0.41642
HTATSF1	-0.800616	0.0143178	0.41642
SLC52A1	1.15298	0.0143332	0.41642
MPP1	-0.954337	0.0143468	0.41642
JAK3	0.981229	0.0143575	0.41642
FAM20C	0.90288	0.0143687	0.41642
MAFA-AS1	1.15289	0.0144316	0.41642
SMIM3	1.07988	0.0144374	0.41642
FAM98C	0.700986	0.0144442	0.41642
GPER1	1.12652	0.0144581	0.41642
LINC00310	-1.1524	0.0144661	0.41642
PRKDC	-0.614394	0.0145082	0.41642
ACTN3	1.14856	0.0145172	0.41642
SCN1B	1.01757	0.0145351	0.41642
ELFN2	-1.14985	0.0145657	0.41642
CDYL2	1.12099	0.0145719	0.41642
PLEKHA7	-1.04017	0.0146738	0.417388
COL18A1	-0.603055	0.0146929	0.417388
RP11-469A15.2	1.11624	0.0147198	0.417388
CTB-50L17.9	0.938413	0.0147208	0.417388
FAM225B	1.02495	0.0147329	0.417388
COL6A1	0.94422	0.0147447	0.417388
C1RL	0.936047	0.0147738	0.417557
UCKL1-AS1	0.857805	0.01484	0.418772
CTNNA2	1.14816	0.0148716	0.419007
HAAO	1.14769	0.0149132	0.419176
NOP58	-0.674086	0.0149815	0.419176
RP11-247A12.2	1.03817	0.0150127	0.419176
SRPK1	-0.580956	0.0150164	0.419176
COL26A1	1.14595	0.0150206	0.419176
PSPHP1	0.812494	0.0150314	0.419176
FMR1	-0.884041	0.0150403	0.419176
SERINC2	0.835548	0.0151349	0.420778
MEGF11	1.0738	0.0151826	0.420778
SMPD1	1.1106	0.0151975	0.420778
ASIC2	1.05224	0.0152422	0.420778
HSD17B8	0.872105	0.015249	0.420778
CD302	1.14305	0.0152568	0.420778
USH1G	1.14334	0.0152611	0.420778
PSD2	1.13671	0.0153585	0.421642
PRR29	1.14261	0.015362	0.421642
USP12	-0.608599	0.0153626	0.421642
KRT80	-1.10052	0.0154385	0.421891
RPS6KL1	0.867098	0.0154415	0.421891
QKI	-0.57812	0.0154419	0.421891
CASKIN1	0.740887	0.0154957	0.422298
CDS1	-1.14081	0.0155252	0.422298
CAMK1	0.899251	0.015527	0.422298
EDA	1.12789	0.0155846	0.42242
PDCD4-AS1	0.814205	0.0155874	0.42242
GDPD1	1.10956	0.0156018	0.42242
PRR35	1.07211	0.0156753	0.423775
PHKA1	-0.739319	0.0157573	0.42504
PROCR	1.08236	0.0157693	0.42504
HPRT1	-0.743679	0.0157955	0.425111
ASUN	-0.564615	0.0158654	0.425738
SLC22A17	1.10454	0.015894	0.425738
RPL15	0.722107	0.015898	0.425738
TSSK6	0.889916	0.0159132	0.425738
NRTN	1.07004	0.0160556	0.428297
NCAPG2	-0.70538	0.0160564	0.428297
YWHAQ	-0.842609	0.0161045	0.428356
ZNF519	-0.813847	0.0161061	0.428356
NCAPG	-0.758699	0.0161322	0.428417
C10orf90	-1.1235	0.0161644	0.428641
TMEM89	-1.08726	0.0161998	0.428716
IGSF9B	0.779593	0.0162148	0.428716
PBX1	1.06418	0.016287	0.429997
CEBPA-AS1	0.946108	0.0163315	0.430541
PIF1	-0.829377	0.0163845	0.431297
RP4-593H12.1	-1.13129	0.0164091	0.431297
UEVLD	-0.691055	0.0164514	0.431297
PLS3	-0.786781	0.0164781	0.431297
ADRB2	-1.11337	0.0165027	0.431297
ZNF385A	0.880973	0.0165312	0.431297
COCH	0.702608	0.0165685	0.431297
CHSY3	1.11901	0.0165816	0.431297
DLX1	1.05107	0.0165853	0.431297
ENC1	1.01819	0.0166193	0.431297
STX10	0.672897	0.0166233	0.431297
CD27-AS1	0.803488	0.0166896	0.432395
CYP4A22-AS1	1.10826	0.0167893	0.434353
CFD	0.93261	0.0169457	0.437318
SNRPD1	-0.662467	0.0170108	0.437318
RGS9	0.907187	0.017029	0.437318
ANKRD44	-1.05059	0.0170346	0.437318
UNC5A	1.106	0.0170535	0.437318
ZSWIM6	-0.660074	0.0170634	0.437318
TUB	1.03833	0.0170737	0.437318
ALPK3	-0.970688	0.0172516	0.440205
ASCC3	-0.629035	0.0172578	0.440205
PLXNA3	-0.916034	0.0172644	0.440205
TWSG1	-0.648868	0.017284	0.440205
RP11-1100L3.8	1.08218	0.0173782	0.441042
CES3	1.06324	0.0173821	0.441042
CORO6	0.983612	0.0174019	0.441042
CRLF1	0.870648	0.0174192	0.441042
TMEM37	1.08783	0.0174588	0.441042
ITGA7	1.0243	0.0174636	0.441042
LBX2	0.668865	0.0175705	0.44248
MPP5	-0.60653	0.0175808	0.44248
SORCS2	1.10407	0.0176176	0.44248
PHC1	0.619257	0.0176187	0.44248
SEH1L	-0.697886	0.0176509	0.442673
S100A4	-0.932275	0.0178093	0.446015
ALOX5AP	-1.0803	0.0178337	0.446015
TGFB1I1	0.788001	0.0178663	0.446213
JADE3	-0.696916	0.0179715	0.447045
HMGB1P6	-0.658263	0.0179718	0.447045
UTP20	-0.609003	0.0180078	0.447045
INA	-1.10459	0.0180212	0.447045
NPPC	1.10704	0.0180236	0.447045
UNC5B	1.06111	0.0180509	0.447108
PLEKHG5	0.895204	0.0181101	0.447485
CTHRC1	0.860284	0.0181158	0.447485
HTR1D	-0.986721	0.0181574	0.447695
PTP4A3	0.781379	0.0181905	0.447695
C5AR1	-1.04283	0.0182455	0.447695
PCDHB7	1.09926	0.0182877	0.447695
PIANP	1.11065	0.0182948	0.447695
AP000654.4	-1.10894	0.0183131	0.447695
HUWE1	-0.732805	0.0183273	0.447695
GPD1L	0.880121	0.0183423	0.447695
FCRLB	1.11181	0.0183478	0.447695
DLGAP5	-0.617116	0.0184061	0.448359
RBKS	0.86447	0.0184247	0.448359
GRIN3B	1.04286	0.0184581	0.448567
MAP3K2	-0.710978	0.0185005	0.448593
MAMLD1	-1.07922	0.0185089	0.448593
BLM	-0.852068	0.0186146	0.450053
CLDN11	1.09957	0.0186497	0.450053
SIK1	0.887486	0.0186817	0.450053
SLC9A6	-0.797757	0.0187471	0.450053
Metazoa_SRP	-1.07436	0.0187567	0.450053
CTC-270D5.1	1.09401	0.0188042	0.450053
UBALD2	0.971182	0.0188082	0.450053
SERPINE2	1.10722	0.0188218	0.450053
AFAP1-AS1	-1.02728	0.0188253	0.450053
EDIL3	-1.05684	0.0188339	0.450053
RP11-434E6.4	1.04279	0.0188437	0.450053
SCIN	1.08315	0.0189547	0.452096
RP11-21A7A.3	-1.09137	0.0190022	0.452096
AC129492.6	1.08615	0.0190257	0.452096
CKMT1A	1.09185	0.0190398	0.452096
ESRP2	-0.880655	0.0190546	0.452096
PCDHB8	0.970131	0.0191007	0.452594
VGLL4	0.738905	0.0191504	0.453175
MAP6	1.10349	0.019221	0.454249
HCK	0.980271	0.0192536	0.454426
RP11-950C14.3	1.00357	0.0193158	0.455298
PCDHB6	0.790584	0.0194251	0.456789
SYNGR1	0.568935	0.0194297	0.456789
PCDH1	1.09245	0.0194717	0.45718
TLE1	0.902215	0.0195377	0.457658
ACTA2	1.05576	0.0195429	0.457658
F12	0.91432	0.019597	0.458021
CDKN2C	1.00996	0.0196091	0.458021
TSC22D3	-0.830491	0.0197488	0.46021
HDAC11	0.697221	0.0197539	0.46021
TMEM150C	0.975592	0.019939	0.463922
SULT1A3	-1.07346	0.0199762	0.463975
PLA2G6	0.94524	0.0200149	0.463975
ATP9A	-0.937623	0.0200184	0.463975
PSME4	-0.585755	0.0200722	0.464056
ATP1A3	1.02699	0.0200851	0.464056
ASNSD1	-0.584803	0.0200991	0.464056
SYNCRIP	-0.557771	0.0202677	0.466873
FYCO1	0.605219	0.020273	0.466873
CNKSR1	-1.06976	0.0204076	0.469375
GS1-24F4.2	1.03106	0.020454	0.469804
MIB1	-0.841143	0.0204784	0.469804
KIAA0368	-0.55383	0.0205313	0.47042
AC112229.1	-1.05819	0.0206105	0.471071
AC005592.2	0.974588	0.020612	0.471071
EFNA2	0.912835	0.0207952	0.473905
RNFT2	0.88081	0.0208148	0.473905
ID2	1.07434	0.0208168	0.473905
HMSD	1.05175	0.0208541	0.473905
CTC-351M12.1	0.775575	0.0208837	0.473905
MTMR14	0.597412	0.0208937	0.473905
EIF4E3	1.08582	0.0209317	0.474172
PSD	0.979155	0.0210288	0.475592
CORO1A	0.917798	0.0210471	0.475592
RP11-523H20.3	1.08571	0.0211343	0.476939
RP11-799B12.4	-0.966184	0.0211744	0.476939
HOXA5	0.98127	0.0211861	0.476939
HMGB1P5	-0.666118	0.0212394	0.477543
RP11-332H18.5	0.991867	0.0213044	0.478408
QPCT	1.04974	0.0213549	0.478837
NXPH4	1.07309	0.0214313	0.478837
MTHFD1L	-0.625958	0.0214637	0.478837
ADAMTS7	0.994003	0.0214802	0.478837
ARL4A	-0.559972	0.0214814	0.478837
HELLPAR	-0.849413	0.0214881	0.478837
AFAP1	0.651771	0.0215272	0.478837
RP11-798M19.6	0.970149	0.021536	0.478837
GLRB	1.00571	0.0216415	0.48059
HEXIM2	0.929418	0.0217645	0.482727
CAMK2B	1.07844	0.0218853	0.484651
RTN2	0.782032	0.021905	0.484651
RP11-290D2.6	0.677673	0.0219736	0.485327
RP11-895M11.3	1.07649	0.0219894	0.485327
NAT14	0.560367	0.0220622	0.486005
SAPCD2	1.06091	0.0221095	0.486005
RAET1E-AS1	-0.761943	0.0221184	0.486005
AC053503.4	1.05668	0.022153	0.486005
PHF3	-0.856937	0.0221548	0.486005
PHACTR2	-0.945817	0.0222816	0.488183
FAS	0.909603	0.0223083	0.488183
C19orf66	0.635819	0.022361	0.488744
ARHGDIG	1.01462	0.0224815	0.490783
ABCB9	0.755398	0.0225473	0.491061
P3H4	0.57866	0.0225685	0.491061
CDKN1A	1.06194	0.0226086	0.491061
FZD8	1.07346	0.0226174	0.491061
BCCIP	-0.58971	0.0226441	0.491061
LAG3	-0.94337	0.0226576	0.491061
RP11-247A12.8	1.05426	0.0227107	0.491349
SKIDA1	1.00575	0.0227254	0.491349
ATP11C	-0.833955	0.0228774	0.493669
SFRP5	1.07265	0.0228875	0.493669
TIFA	0.886376	0.023036	0.495495
HOXA11-AS	1.00152	0.0230506	0.495495
ID1	1.04753	0.0230546	0.495495
USP47	-0.729148	0.0231666	0.495953
GMPR	1.0426	0.0232253	0.495953
RP11-89K21.1	0.69961	0.023238	0.495953
STK32B	1.05211	0.0232419	0.495953
DUSP8	1.05363	0.0232613	0.495953
CASK	-0.729199	0.0232749	0.495953
ZNF716	1.00357	0.0232856	0.495953
AZIN1-AS1	0.706332	0.0232959	0.495953
PTPRS	0.615086	0.0233398	0.496301
MRPL1	-0.561274	0.0234722	0.497154
RP5-892K4.1	1.06607	0.0234916	0.497154
NXT2	-0.778129	0.0235204	0.497154
BTG2	0.844244	0.0235699	0.497154
RASL12	1.06157	0.0235931	0.497154
CCNE2	-0.897877	0.023595	0.497154
NACAD	0.689182	0.0235998	0.497154
TNFSF12	0.741668	0.0236535	0.497154
FOXN4	0.988937	0.0236606	0.497154
FZD4	-0.651585	0.023669	0.497154
SIL1	0.734913	0.0236832	0.497154
HEATR1	-0.558406	0.0237854	0.498344
NOS1AP	1.01098	0.0237952	0.498344
SGK223	-0.722642	0.0238265	0.498421
DUSP16	0.774735	0.0238573	0.498487
ZBTB24	-0.614257	0.0239032	0.498868
EIF3J	-0.552924	0.0239487	0.499239
ESPN	0.944703	0.0240681	0.499995
CYFIP2	0.988299	0.0240768	0.499995
ARID5A	0.76927	0.0241202	0.499995
ABCC6P2	1.05933	0.0241218	0.499995
ADCY6	0.709155	0.0241405	0.499995
ADIRF	1.04964	0.0241512	0.499995
PACRG	1.0006	0.0243644	0.50383
C14orf37	1.05859	0.0244096	0.504186
INPP1	0.755895	0.0244884	0.505234
CLVS2	-1.05326	0.0245225	0.505359
C10orf55	0.855699	0.0245545	0.505433
SH2D7	0.923125	0.0245957	0.505433
WSCD1	1.03359	0.0246102	0.505433
DLG4	0.653381	0.0246522	0.505462
ARHGAP11A	-0.637387	0.0246786	0.505462
IRF6	1.0516	0.0246975	0.505462
RP11-348J12.5	1.05298	0.0247237	0.505462
PLAGL1	-0.919619	0.0247762	0.505912
ADAMTS15	1.03685	0.0248018	0.505912
LRP4	-0.668861	0.0248647	0.506125
PUS7	-0.605311	0.02491	0.506125
DOC2A	0.824621	0.0249138	0.506125
CAT	-0.896954	0.0249422	0.506125
SPINT1	1.05687	0.0249541	0.506125
DHRS13	0.76746	0.0249872	0.506125
TMEM221	1.05633	0.0250317	0.506125
LATS1	-0.584667	0.0250706	0.506125
CMPK2	1.04603	0.0250844	0.506125
CCDC148	0.981717	0.0251163	0.506125
SEMA4F	0.692171	0.025121	0.506125
RP11-433J8.1	0.941837	0.02515	0.506144
DLEU2	-0.730163	0.0252109	0.506328
MTMR8	-0.959432	0.0252261	0.506328
SOX18	0.832162	0.0252434	0.506328
PARD6A	0.800797	0.0252904	0.506462
DHX32	-0.557288	0.0253062	0.506462
ACADVL	0.614092	0.0254173	0.50812
RASD1	1.05279	0.0254831	0.508872
SAMD10	0.694832	0.0255473	0.50959
IGF2	1.04697	0.0256005	0.509826
CDH10	1.04793	0.0256161	0.509826
AR	0.946088	0.0256502	0.509826
C10orf107	1.04477	0.0256723	0.509826
DNAJC24	-0.630879	0.0257379	0.510413
CBX8	0.835151	0.0258001	0.510413
CTC-260E6.4	-0.84205	0.025849	0.510413
NTN3	0.972147	0.0258504	0.510413
FAM210A	-0.644185	0.0258838	0.510413
C11orf58	-0.534595	0.0258874	0.510413
AURKC	0.916485	0.0259	0.510413
SBSN	1.0374	0.0260889	0.513575
BVES	-0.555521	0.0261866	0.514138
LRRFIP1P1	-0.764695	0.0261965	0.514138
SPSB1	-0.898453	0.026203	0.514138
RP1-302G2.5	-0.984289	0.0262862	0.515209
RP11-221N13.3	0.936402	0.0263735	0.515529
RPL32	0.726437	0.0264198	0.515529
CHST11	1.03701	0.0264297	0.515529
TLX2	1.02132	0.0264397	0.515529
CSE1L	-0.53198	0.0264615	0.515529
U52111.14	-1.04498	0.0264741	0.515529
ALS2CL	0.895401	0.0265187	0.515772
MYLK4	-0.930788	0.0265714	0.515772
MAP10	0.917399	0.0265724	0.515772
DDX10	-0.595178	0.0266344	0.516421
DLX3	1.02331	0.0267795	0.518676
DCAF11	0.781393	0.0268124	0.518689
DBF4	-0.684616	0.026846	0.518689
ENO3	0.746066	0.0268664	0.518689
FANK1	-0.794538	0.0269035	0.518849
IPO7	-0.544439	0.0269707	0.51959
SLC25A41	1.03998	0.027048	0.520158
AQP11	0.786697	0.0270579	0.520158
CASP8AP2	-0.815887	0.0271134	0.520194
GATA3	1.01259	0.0271318	0.520194
CAMTA2	0.598747	0.0271613	0.520194
KLHL13	1.02751	0.0271752	0.520194
CTC-436P18.3	-1.02848	0.0272453	0.520983
CEP78	-0.60345	0.027291	0.521134
FANCI	-0.641653	0.0273389	0.521134
SELENOV	1.01122	0.027345	0.521134
ZFHX4	-0.980806	0.0273688	0.521134
CSGALNACT1	0.890893	0.0274679	0.521906
ID3	1.03602	0.0274716	0.521906
TM4SF4	-1.03839	0.0275393	0.521906
KANK3	0.926343	0.0275456	0.521906
CTSA	0.557923	0.0275836	0.521906
MAPK6	-0.555249	0.0275862	0.521906
P2RY11	0.779148	0.0276119	0.521906
DLL1	0.971349	0.027758	0.523933
BCORL1	-0.722648	0.0277773	0.523933
CCDC63	1.03349	0.0278232	0.52425
CBWD2	-0.673521	0.0278588	0.524374
BAIAP3	0.767608	0.0280456	0.526991
PCDHGB1	0.985326	0.0280695	0.526991
SPRN	0.847772	0.0280855	0.526991
DNAJC2	-0.766787	0.0282217	0.528995
CCDC163	0.878798	0.0283105	0.529874
SCARF2	0.944268	0.0283538	0.529874
KPNA3	-0.682763	0.028392	0.529874
DOK3	-0.777236	0.0284135	0.529874
CAPN5	0.962012	0.0284155	0.529874
TRDMT1	-0.78699	0.0284997	0.530316
RNMT	-0.735009	0.0285047	0.530316
NKX2-8	0.935108	0.0285316	0.530316
GAS5-AS1	0.991899	0.0285569	0.530316
SVIP	-0.792095	0.02866	0.531685
PXYLP1	0.934037	0.0286915	0.531722
EMID1	1.00603	0.028775	0.532553
TOP2A	-0.735061	0.0288377	0.532553
ADAM33	1.0198	0.0288682	0.532553
SNAP25	0.985804	0.0288721	0.532553
COQ6	0.579229	0.0288974	0.532553
ANKRD63	1.00123	0.0289496	0.532553
PRRX1	0.924941	0.0289765	0.532553
TGM2	1.00735	0.0289786	0.532553
SHF	0.971439	0.0290022	0.532553
FAIM	-0.576695	0.0291381	0.534504
H2AFY2	1.0282	0.0291763	0.534661
KIF23	-0.758969	0.0292247	0.534716
SALL2	0.886941	0.0292386	0.534716
HCFC1R1	0.730118	0.0293807	0.536771
DKKL1	0.821616	0.0294906	0.53823
TMEM121	0.899744	0.0295203	0.53823
HMGB1	-0.6043	0.0296115	0.539348
CENPE	-0.834906	0.0296715	0.539417
HSD17B14	0.783312	0.0297106	0.539417
EGLN2	-0.650794	0.0297138	0.539417
SNAPC2	0.761076	0.0297441	0.539417
MISP3	0.746594	0.0297649	0.539417
PLEKHB1	0.826102	0.0298846	0.541043
PRRG1	-0.748489	0.0299254	0.541239
C2orf81	0.848314	0.0300444	0.541822
ELOVL6	1.02264	0.0300494	0.541822
DHRS4-AS1	0.748194	0.0300589	0.541822
ARSJ	-0.862561	0.0300943	0.541822
PDHX	-0.548801	0.0301441	0.541822
FGF12	0.978024	0.0301656	0.541822
NPRL2	0.636642	0.0301732	0.541822
SYTL1	0.703138	0.0302635	0.541822
GGN	0.812191	0.030329	0.541822
TADA3	0.625933	0.0303497	0.541822
CKAP2L	-0.749969	0.0303659	0.541822
MIR497HG	0.8666	0.0303805	0.541822
MKI67	-0.742239	0.0303955	0.541822
ITM2C	0.523709	0.0304003	0.541822
OSR2	1.01163	0.0304125	0.541822
MKLN1-AS	0.653485	0.0304384	0.541822
RPL13AP5	0.86937	0.0304933	0.54197
RPL13P12	0.789576	0.0305068	0.54197
PNLDC1	-1.01843	0.0305597	0.542375
PUM3	-0.669622	0.0306951	0.544242
BHLHE40-AS1	0.833284	0.0307537	0.544745
CTC-260E6.6	-0.718028	0.0309272	0.547281
HERC5	0.652904	0.0309819	0.547712
RPL13A	0.75517	0.031255	0.551998
AEBP1	0.957742	0.0313516	0.552658
LINC01394	-0.956464	0.0313543	0.552658
CTD-3035K23.3	0.878714	0.0314787	0.552658
RP2	-0.718787	0.0314823	0.552658
PNPT1	-0.57118	0.0314999	0.552658
NME3	0.544051	0.0315137	0.552658
MECOM	0.985992	0.031519	0.552658
SET	-0.590241	0.0315401	0.552658
FOXD3	0.965715	0.0315976	0.552658
C1RL-AS1	0.75448	0.0315988	0.552658
NOL3	0.704415	0.0317277	0.554374
REEP5	-0.597199	0.0317876	0.554883
BMP7	1.01117	0.031827	0.555033
FBLL1	0.751022	0.0319171	0.556067
RAB11FIP1	0.65655	0.0321167	0.559005
C1QL1	0.884515	0.0321829	0.559344
RP11-762L8.6	-0.997658	0.0321982	0.559344
RP11-334C17.5	-0.828005	0.0322731	0.560105
FUZ	0.674036	0.0323515	0.560926
AC008982.2	-0.687936	0.0323851	0.560969
EXT1	0.730368	0.0326134	0.563884
TMEM143	0.701081	0.0326159	0.563884
C11orf95	-0.590713	0.0328881	0.568044
CTD-2515O10.5	0.992685	0.0329429	0.568447
FAM131B	0.994706	0.0330025	0.568474
ODF3B	0.793532	0.0330075	0.568474
TP53TG1	0.718257	0.033092	0.569384
SBK1	0.91738	0.0332419	0.571419
ULK4	0.798239	0.0333436	0.572217
LRIG3	-0.938039	0.0333537	0.572217
PKDCC	-0.902696	0.0333836	0.572217
SP6	0.976303	0.033438	0.572605
SULF2	1.00218	0.0335142	0.573367
CCDC151	0.747435	0.0335658	0.573369
ATP2B4	0.624199	0.0335934	0.573369
CD2AP	-0.672399	0.0336098	0.573369
MNX1-AS1	0.928425	0.0336775	0.573914
CALML6	0.984591	0.0337054	0.573914
LMO4	0.980401	0.0337756	0.574568
ARSI	0.900169	0.0338549	0.575373
NFASC	0.951711	0.0339062	0.575702
USP14	-0.626952	0.0339898	0.575859
TMEM9	0.643518	0.0340259	0.575859
ERO1B	0.950563	0.0340479	0.575859
MXD1	0.99869	0.0340803	0.575859
LINC00240	0.998976	0.0340896	0.575859
REM2	0.91171	0.034107	0.575859
ST6GALNAC2	0.820519	0.0341768	0.576498
XPO4	-0.505595	0.0342098	0.576514
MFNG	-0.991704	0.0342471	0.576605
DLG3	0.737804	0.0342934	0.576658
CAMK2N2	0.687399	0.0343142	0.576658
MMP14	0.656585	0.034414	0.577796
GRAMD1B	0.882264	0.0345124	0.57891
MAPK8IP1	0.769119	0.0345922	0.579708
CERS4	0.741179	0.0346879	0.580772
FBXO33	0.565108	0.0348027	0.581721
CACNA2D2	0.99056	0.0348102	0.581721
DBP	0.720625	0.0348524	0.581721
PSMD10	-0.683661	0.0348736	0.581721
SUOX	0.551054	0.035012	0.582616
NAA38	0.801825	0.0350287	0.582616
CCDC71L	0.861796	0.0350874	0.582616
GNL3L	-0.777483	0.0350969	0.582616
DCAF13	-0.499965	0.0350976	0.582616
RP11-564D11.3	-0.7391	0.0351211	0.582616
WDR43	-0.498701	0.0352379	0.583595
NUDT18	0.755266	0.0352902	0.583595
SDC4	0.866538	0.0352977	0.583595
MLLT11	-0.717294	0.0353444	0.583595
CHRNA10	-0.723866	0.0353627	0.583595
ASMTL	0.807013	0.0353743	0.583595
KDM6A	-0.698518	0.0354554	0.583933
C10orf54	0.695269	0.0354763	0.583933
IFI6	0.82174	0.0354919	0.583933
AIP	0.714077	0.0356334	0.585727
MCM8	-0.706908	0.0357088	0.586108
SUMF2	0.527584	0.0357217	0.586108
METTL7B	0.970271	0.0357666	0.586282
KIF18A	-0.674907	0.0357973	0.586282
BCLAF1	-0.709645	0.0358554	0.586648
NUCB2	-0.63914	0.0358953	0.586648
MDH1B	0.886453	0.0359387	0.586648
DDIAS	-0.694336	0.0359686	0.586648
SLFN5	0.987167	0.0360115	0.586648
NAT16	0.935399	0.0360405	0.586648
LMX1B	0.877609	0.0360473	0.586648
TMEM200C	0.847932	0.0361253	0.587173
CBX7	0.754216	0.0361448	0.587173
RP1-40E16.11	0.935258	0.0362134	0.587326
FAM86FP	0.779373	0.0362672	0.587326
TMEM92	-0.981116	0.0363389	0.587326
ATPIF1	0.565325	0.0363449	0.587326
SPRED3	0.689741	0.0363649	0.587326
KCNN4	0.707378	0.0363753	0.587326
ABCD1	-0.642579	0.0363822	0.587326
CTC-479C5.12	-0.841406	0.036512	0.588502
OAF	0.624367	0.0365413	0.588502
PRRT3	0.73474	0.0365787	0.588502
MFGE8	0.975965	0.0365855	0.588502
USP19	0.616218	0.0367358	0.590392
DCLK2	-0.684108	0.0368106	0.590798
RPL41P5	0.799985	0.0368266	0.590798
TBC1D30	0.737442	0.0369507	0.591919
F2R	-0.869049	0.0370063	0.591919
PAPSS2	0.982683	0.0370108	0.591919
LRRC66	-0.90916	0.0370278	0.591919
LRRC23	0.669659	0.037065	0.591978
SLC38A3	0.962955	0.0370971	0.591978
MAST1	0.653978	0.0371608	0.592128
SLC25A13	-0.52155	0.0371722	0.592128
CTC-548K16.1	0.9062	0.0374866	0.595485
APLP1	0.551486	0.0375186	0.595485
PAQR7	0.578166	0.0375237	0.595485
RTN4RL1	0.979617	0.0375261	0.595485
RRM1	-0.625442	0.0375481	0.595485
CERS1	0.737289	0.0376373	0.595671
CTD-2162K18.4	0.712592	0.0376583	0.595671
CTD-3193O13.12	0.905211	0.0377082	0.595671
FAM213B	0.805038	0.037732	0.595671
LINC00482	-0.879548	0.0377382	0.595671
CTD-3222D19.11	0.945272	0.037792	0.595671
PLK2	-0.631094	0.0378209	0.595671
ACP7	0.978907	0.0378254	0.595671
SLC7A10	0.903279	0.0378571	0.595671
ETS1	-0.81624	0.0380193	0.597385
XK	-0.748113	0.0380323	0.597385
ARMC12	0.941293	0.0381419	0.598586
KIAA1211L	-0.970374	0.0382214	0.599311
CCDC51	0.679433	0.0383238	0.599367
VWA1	0.782767	0.0383554	0.599367
PTX3	0.924104	0.038366	0.599367
PSMC3IP	-0.556953	0.0383678	0.599367
HAR1A	0.969017	0.0383911	0.599367
PIGV	0.54824	0.0385151	0.600282
NIPSNAP1	0.608712	0.0385337	0.600282
RP11-1072A3.3	0.950601	0.0385496	0.600282
GNB3	-0.755485	0.0386763	0.600529
RP5-855D21.3	-0.920742	0.038677	0.600529
RP11-74E22.8	0.866027	0.0387082	0.600529
SLC2A12	-0.932258	0.0387236	0.600529
C20orf166-AS1	-0.928162	0.038732	0.600529
KCNG1	0.865357	0.0388192	0.601338
GPR137B	0.954179	0.0388683	0.601338
DTX1	0.967923	0.0389199	0.601338
AGPS	-0.529291	0.0389466	0.601338
RP11-332M2.1	-0.619247	0.0389568	0.601338
SCD5	0.97307	0.0390003	0.601338
PCDHGA6	0.952968	0.0390182	0.601338
PRKD1	0.602684	0.039051	0.601338
DFNA5	0.925766	0.0391406	0.602205
RP11-54H7.4	-0.912617	0.0391745	0.602212
RPL13	0.703968	0.0392575	0.602504
CBFA2T3	0.937226	0.0392935	0.602504
SLC25A43	-0.695438	0.0392938	0.602504
HSPD1	-0.479413	0.0393484	0.60283
SUMF1	0.557898	0.0393823	0.602837
MYL6B	0.722071	0.0394912	0.603374
ADAMTS1	0.930325	0.0395158	0.603374
STK16	0.669804	0.0395178	0.603374
RP11-632C17__A.1	0.824639	0.0396953	0.605571
CIB1	0.553731	0.0398519	0.606423
MAP1A	0.778471	0.0398674	0.606423
HIP1	0.696249	0.0399012	0.606423
MEF2C-AS1	0.873601	0.039919	0.606423
GOLGA8Q	0.953665	0.0399193	0.606423
DHRS7B	0.646394	0.0400731	0.608248
ZW10	-0.590267	0.0402944	0.611092
RPL15P3	0.732424	0.0403298	0.611116
RPF2	-0.530907	0.0403717	0.611237
FGFR3	0.685043	0.0404323	0.61164
CTD-2105E13.14	0.92535	0.0405525	0.612733
TULP4	-0.509338	0.0405725	0.612733
PCBP4	0.558955	0.0406443	0.612851
JAGN1	0.65628	0.0406483	0.612851
SNORD6	-0.923955	0.0410572	0.618499
RALBP1	-0.606109	0.0411705	0.619222
KLF4	0.909526	0.0411826	0.619222
IFI27L2	0.875757	0.0412353	0.619222
PLAU	0.75108	0.0412425	0.619222
SIX3	0.757448	0.041362	0.619961
PCDHB11	0.90106	0.0413765	0.619961
NGFR	0.818122	0.0413949	0.619961
CCDC71	0.707121	0.041434	0.620031
PRCP	0.567002	0.0415247	0.620375
SLC6A9	0.798008	0.0415407	0.620375
KDM4D	0.798925	0.0415602	0.620375
PMS2P10	0.847749	0.0416124	0.620561
SRRM5	0.747016	0.041691	0.620561
ACE	0.95966	0.0417238	0.620561
ELAVL3	0.956053	0.0417899	0.620561
FBXO22	-0.527159	0.0418597	0.620561
ANP32E	-0.561656	0.0418613	0.620561
CBWD1	-0.677087	0.0418646	0.620561
EPS8L1	0.717263	0.0418964	0.620561
SH3RF2	-0.728622	0.0419025	0.620561
TPPP	0.695594	0.041929	0.620561
KIF7	0.685501	0.0419512	0.620561
RABGGTB	-0.610068	0.0421728	0.622836
CTD-2517O10.6	0.951791	0.0421741	0.622836
MYPN	-0.915252	0.0422601	0.623113
RP11-53I6.3	-0.957303	0.0422947	0.623113
TPK1	0.848143	0.0424223	0.623113
ZNF827	-0.907809	0.0424243	0.623113
CCDC28B	0.68071	0.0424331	0.623113
SHC2	0.921598	0.0424959	0.623113
PRR22	-0.726222	0.0425136	0.623113
ZNF18	0.572034	0.0425401	0.623113
GNAO1	-0.788301	0.0425962	0.623113
GEN1	-0.719863	0.0426104	0.623113
FAM234B	0.620048	0.0426205	0.623113
MAT2A	-0.466336	0.0426289	0.623113
FMC1	0.79359	0.0426748	0.623113
ADAP2	0.947626	0.0426766	0.623113
RGL2	0.481517	0.0430567	0.628154
PIK3C2A	-0.795514	0.0431383	0.628836
GLS2	0.92164	0.0432619	0.630128
ZDHHC9	-0.601557	0.0433016	0.630198
MORN3	0.924284	0.0434534	0.631419
TRIP13	-0.564968	0.0435135	0.631419
ARL5A	-0.483447	0.0435196	0.631419
SFXN3	0.723662	0.0435558	0.631419
ALDH5A1	0.804091	0.0435606	0.631419
PSMB9	0.91214	0.0437639	0.633454
LRRC6	0.948605	0.0438071	0.633454
INSR	0.932518	0.0438839	0.633454
CREB3L4	0.652105	0.0439391	0.633454
FBXO5	-0.586647	0.0439409	0.633454
SDAD1P1	-0.885319	0.0440017	0.633454
TRANK1	0.902025	0.0440025	0.633454
PPL	-0.592279	0.0440336	0.633454
ADCK2	0.722531	0.0440834	0.633454
AP000320.6	0.947928	0.0440886	0.633454
TEX30	-0.536608	0.0441155	0.633454
RAB23	-0.575036	0.0441226	0.633454
BRINP3	0.897827	0.0442335	0.634515
AKAP3	0.88657	0.0442668	0.634515
MIR4697HG	0.832204	0.0443295	0.634908
AC113189.5	0.711401	0.0443819	0.635154
MYO16-AS1	-0.946159	0.0445299	0.636767
ZNF318	-0.57125	0.0446282	0.637437
EIF3EP1	-0.711347	0.0446474	0.637437
MYL5	0.546445	0.0447652	0.638248
ALKBH7	0.666032	0.0447751	0.638248
SEMA4G	0.661354	0.04484	0.638669
CCDC88A	-0.697071	0.0449853	0.639841
SKAP1	0.909922	0.0449932	0.639841
HOOK3	-0.602494	0.0451741	0.641906
DDX1	-0.498112	0.0452855	0.642583
VMAC	0.740879	0.045293	0.642583
TNFRSF10D	0.792444	0.045373	0.642628
MOK	0.767831	0.0453796	0.642628
TMEM52	0.667274	0.045403	0.642628
EFNA3	0.797586	0.0455752	0.643961
CHORDC1	-0.665094	0.0456378	0.643961
ARHGDIB	0.894201	0.0457258	0.643961
STRBP	-0.520085	0.0457493	0.643961
NES	-0.730794	0.0458267	0.643961
GCHFR	0.628679	0.0458513	0.643961
SNHG1	-0.508227	0.0458858	0.643961
HS6ST3	0.885299	0.0458908	0.643961
APOC1	0.659267	0.0459535	0.643961
CLIC3	0.834285	0.0460401	0.643961
PCDHGB7	0.742854	0.0460617	0.643961
TMEM253	0.934321	0.0461545	0.643961
SEPT7-AS1	0.903465	0.0461586	0.643961
CCL5	-0.937457	0.0462477	0.643961
HOXB-AS3	0.609438	0.046303	0.643961
NUP107	-0.524663	0.0463244	0.643961
MARC1	0.938872	0.0463782	0.643961
TTF1	-0.52896	0.0464159	0.643961
PRPF40B	0.529898	0.0464205	0.643961
ANKRD12	-0.794876	0.0464488	0.643961
SH3BP5-AS1	0.814662	0.0464644	0.643961
AC025165.8	0.729162	0.0464875	0.643961
OSBPL10	0.839561	0.046508	0.643961
SIX3-AS1	0.9009	0.0465162	0.643961
CA2	0.938365	0.0465322	0.643961
PDK3	0.923124	0.0465592	0.643961
IDH3A	-0.608379	0.0465632	0.643961
ACER3	-0.536342	0.0465674	0.643961
NAB2	0.707758	0.0465714	0.643961
RNF167	0.616533	0.0466178	0.643961
RSPH1	0.937482	0.046656	0.643961
SERPINB8	0.819173	0.0466731	0.643961
GATA4	0.580049	0.0466757	0.643961
CRIP1	0.519875	0.0467305	0.644049
DNAJC17	0.548312	0.0468158	0.644049
ASPRV1	0.936264	0.0468875	0.644049
ADSSL1	0.655106	0.0469038	0.644049
ASAP3	0.70699	0.0469143	0.644049
CFAP221	0.925648	0.0469237	0.644049
SPHK2	0.610275	0.0469614	0.644049
TSG101	-0.519204	0.0469679	0.644049
HNRNPA3	-0.484509	0.047053	0.644726
OLFM1	0.936012	0.0470953	0.644815
GAS6	0.751662	0.0471785	0.645402
CTF1	0.627265	0.0472097	0.645402
MTERF3	-0.516026	0.0473533	0.646613
CLYBL	0.885309	0.0473821	0.646613
MUC5B	-0.899231	0.0474059	0.646613
TEAD1	-0.519369	0.0474641	0.646848
LA16c-381G6.1	0.930777	0.0474948	0.646848
MATR3	-0.686446	0.0476283	0.648177
WDR83	0.646161	0.0477371	0.649167
FBXO3	-0.572349	0.0478091	0.649656
ZNF503	0.905973	0.0479347	0.650872
CHCHD5	0.680787	0.0481138	0.652699
RPL29P11	0.916645	0.0481416	0.652699
C9orf116	0.787306	0.0482873	0.654019
GSDMD	0.741375	0.0483115	0.654019
FGD1	-0.714071	0.0483514	0.654068
APOL1	-0.879564	0.0483897	0.654096
RABGGTA	0.698671	0.0485857	0.655326
AC005624.2	0.843851	0.0486117	0.655326
CTD-2270P14.1	-0.575443	0.0486437	0.655326
MPP7	0.927905	0.0487032	0.655326
HSPA6	0.871004	0.0487046	0.655326
RP11-572O17.1	-0.79887	0.048705	0.655326
ZNF444	0.472009	0.0487677	0.655326
SQRDL	0.869724	0.0487715	0.655326
ACKR2	0.922314	0.0489775	0.655581
GLIPR2	0.759706	0.0490327	0.655581
MTDH	-0.485219	0.0490869	0.655581
NAPG	-0.577021	0.04911	0.655581
STRN	-0.54474	0.049136	0.655581
FZD1	0.596409	0.0491646	0.655581
HDAC2	-0.481362	0.0492738	0.655581
FAT4	-0.918088	0.0493172	0.655581
SLC6A8	-0.646422	0.0493246	0.655581
HEIH	0.567292	0.0493827	0.655581
ABHD14B	0.497673	0.0494359	0.655581
ANO10	0.537074	0.0494658	0.655581
HOXA6	0.904391	0.0495537	0.655581
PRR36	0.829977	0.0495594	0.655581
PDGFC	0.834909	0.0495727	0.655581
AIFM1	-0.576569	0.0495814	0.655581
SLCO3A1	0.922103	0.0496023	0.655581
AC007246.3	0.771774	0.0496246	0.655581
ZNHIT6	-0.609484	0.0496409	0.655581
SLC9A3R2	0.806687	0.0496458	0.655581
DEPDC1	-0.596627	0.0496829	0.655581
RP11-269F19.2	0.635419	0.0496886	0.655581
NFATC1	0.7165	0.0497131	0.655581
HOXC12	-0.862728	0.0497544	0.655581
BBC3	0.588107	0.0497615	0.655581
OSGIN1	0.824557	0.0497616	0.655581
F8A1	-0.664015	0.0497721	0.655581
LRRC75A	0.625941	0.0499416	0.656464
GRB7	0.893871	0.0499465	0.656464
LINC01036	0.923522	0.0499483	0.656464
CYB5D2	0.616085	0.0500799	0.656908
CGB7	0.85998	0.0501319	0.656908
DGCR6	0.749835	0.0501442	0.656908
BACE2	0.713079	0.0501532	0.656908
ALG1L	0.8865	0.0501645	0.656908
NT5M	0.692512	0.0502294	0.656908
MAP1LC3A	0.723347	0.0502641	0.656908
KB-1208A12.3	0.712271	0.0502736	0.656908
CSTF2	-0.665553	0.0505378	0.659883
RP11-535M15.1	0.774733	0.0506204	0.660138
HID1	0.678302	0.0506308	0.660138
TRIM14	0.788039	0.0506762	0.660138
ALMS1	-0.647843	0.0507038	0.660138
TMEM101	0.560007	0.0508445	0.661482
FRMD5	0.835593	0.0508804	0.661482
SSB	-0.530319	0.0511228	0.662577
RAB12	-0.542504	0.0511498	0.662577
RP11-185E8.2	-0.919343	0.0511633	0.662577
DOCK4	0.811844	0.0512035	0.662577
MEIS2	-0.915012	0.0512547	0.662577
CEP76	-0.528765	0.0512602	0.662577
STK38	-0.514408	0.0513002	0.662577
WDR44	-0.723895	0.0513197	0.662577
PTK6	0.694347	0.0513456	0.662577
PNKD	0.613239	0.0513791	0.662577
TESK2	0.635472	0.0513795	0.662577
ZNF106	-0.456537	0.0514328	0.662577
KCNH2	0.820003	0.0514767	0.662577
PCED1B	0.911367	0.051479	0.662577
H2AFJ	0.834063	0.0515812	0.663418
LTBP3	0.564718	0.0516372	0.663665
DNAJB6	-0.516143	0.0516848	0.663803
UBE2A	-0.659728	0.0518071	0.664534
CALCB	0.915111	0.0518323	0.664534
RIOK1	-0.491256	0.051877	0.664534
GRAMD2	0.836503	0.0519439	0.664534
SNHG4	-0.623049	0.0519488	0.664534
TMEM159	0.766248	0.0519777	0.664534
SYNJ2	-0.856119	0.0520442	0.664534
HEYL	0.67783	0.0520538	0.664534
UBR3	-0.601477	0.0520734	0.664534
CTR9	-0.485865	0.0521165	0.664614
PRUNE2	-0.741499	0.0521861	0.664669
LINC00622	0.84091	0.0522495	0.664669
DNAL4	0.608181	0.0522847	0.664669
SMC2	-0.679004	0.052332	0.664669
GNA15	-0.868794	0.0523428	0.664669
SOX17	0.906203	0.0523534	0.664669
CCDC18	-0.742972	0.0524146	0.664669
GUK1	0.698809	0.0524394	0.664669
RP4-794I6.4	-0.747529	0.0524525	0.664669
UGP2	-0.473911	0.0525906	0.66595
SSTR5	0.905694	0.0526931	0.666646
MPHOSPH6	-0.492552	0.0527195	0.666646
KCNJ11	0.832465	0.0529046	0.667165
USP20	0.515988	0.0529448	0.667165
ARPC4	0.62726	0.0529559	0.667165
SOGA3	-0.871194	0.0529672	0.667165
ERCC1	0.623924	0.0529895	0.667165
PCDHB10	0.911428	0.0530251	0.667165
ARL4D	0.780913	0.0530403	0.667165
SPTBN5	-0.889704	0.0530809	0.667165
PDCD5	-0.512595	0.0530935	0.667165
CRYL1	0.642953	0.0532427	0.668574
ADAM19	0.910638	0.0532895	0.668605
PRRT2	0.725019	0.0533193	0.668605
MTM1	-0.704759	0.053396	0.668633
CTD-3216D2.5	-0.905596	0.0533984	0.668633
CSTF3	-0.490886	0.0534328	0.668633
MYO18A	0.756567	0.0535748	0.669171
EMG1	-0.908843	0.0536191	0.669171
SGO2	-0.667247	0.0536235	0.669171
ADRA1D	0.908842	0.0536865	0.669171
RPSAP58	0.71435	0.0536883	0.669171
RP11-874J12.4	-0.904927	0.0537515	0.669171
CUEDC2	0.602041	0.0538077	0.669171
HOXB5	0.59064	0.0538084	0.669171
RP11-211G23.2	-0.90863	0.0538136	0.669171
ENOX2	-0.782279	0.0539086	0.669171
EMILIN2	0.880099	0.0539342	0.669171
DISP3	0.900357	0.0539468	0.669171
LRRC4B	0.864478	0.0539916	0.669171
CTD-2134A5.3	0.899406	0.0540044	0.669171
OPRL1	0.675215	0.0540744	0.669171
LRP10	0.471068	0.0540941	0.669171
SLC22A31	0.889721	0.0541066	0.669171
SLC25A42	0.611573	0.0543995	0.671497
ZNF582-AS1	0.891433	0.0544002	0.671497
WISP1	-0.757196	0.054419	0.671497
GIPC3	0.817894	0.0544437	0.671497
RNF208	0.623919	0.0547027	0.674214
C6orf163	-0.789343	0.0547387	0.674214
FOSL2	0.796776	0.0548019	0.674384
CD27	0.887215	0.0548653	0.674384
MAPT	0.892594	0.0548744	0.674384
CSTF2T	0.719252	0.0549022	0.674384
SNRNP48	-0.542262	0.0550334	0.674431
CYB561	0.746335	0.0550635	0.674431
CDK1	-0.508051	0.0551117	0.674431
TOPORS-AS1	0.637176	0.0551211	0.674431
TMC5	0.888112	0.0551285	0.674431
MAP1B	-0.596317	0.0551304	0.674431
BIN1	0.87119	0.0552264	0.674944
NANOS1	-0.724064	0.0552472	0.674944
ZNF888	-0.762678	0.0553483	0.675722
TATDN3	0.633494	0.0554	0.675895
RP5-1198O20.4	0.861787	0.0555364	0.676267
NRL	0.778071	0.0555677	0.676267
ARFGEF3	0.737842	0.0555933	0.676267
SLC6A6	-0.801368	0.0556089	0.676267
RBMS3	0.89647	0.0556736	0.676267
RECQL5	0.481506	0.0556771	0.676267
PNMA2	-0.63447	0.055693	0.676267
RP11-471B22.3	0.853333	0.055798	0.676441
APOH	-0.880365	0.0558103	0.676441
FANCB	-0.729446	0.0558199	0.676441
THPO	0.873787	0.0558938	0.676839
RNASEH2B	-0.628221	0.0559751	0.676839
CRTAP	0.606642	0.0559783	0.676839
FCHO1	0.835993	0.0560029	0.676839
CTD-2553L13.9	0.709896	0.0561029	0.677593
CATIP-AS1	0.893931	0.056172	0.677975
SAAL1	-0.570605	0.0562706	0.678576
DNASE1L2	-0.702053	0.0564004	0.678576
SUCLA2	-0.630904	0.0564109	0.678576
PRCD	0.882285	0.0564195	0.678576
ZBTB34	-0.573181	0.0564679	0.678576
PAQR9	0.884334	0.0564688	0.678576
RP11-72M17.1	0.793923	0.0565173	0.678576
SLC30A3	0.778741	0.0565229	0.678576
DNMBP-AS1	0.869649	0.0566226	0.678964
HSP90AA1	-0.499783	0.0566305	0.678964
ANKRD27	-0.468038	0.0567669	0.679853
RP11-452L6.1	0.853108	0.0568161	0.679853
PLK4	-0.643674	0.0568178	0.679853
KNDC1	0.658779	0.0568706	0.679892
IMMP1L	-0.550736	0.0568964	0.679892
SRGAP3	0.896095	0.0569979	0.680653
HIST1H2BN	0.751186	0.0571242	0.681249
ZBTB42	0.578837	0.0571441	0.681249
RAP2C	-0.688969	0.0571611	0.681249
NAA15	-0.551961	0.0573223	0.682341
TMSB4XP6	-0.883239	0.0573725	0.682341
TCF7	0.895281	0.057393	0.682341
BAG2	-0.58547	0.0574059	0.682341
UACA	-0.793702	0.0574464	0.682341
RPS29	0.625764	0.0574798	0.682341
CHGA	0.821654	0.0575544	0.682432
TFAP2C	-0.895065	0.057613	0.682432
APOBEC3B-AS1	0.881097	0.0576432	0.682432
MARCH3	0.868823	0.0576594	0.682432
RP11-1299A16.3	-0.894679	0.0577264	0.682432
LL0XNC01-237H1.2	-0.85672	0.0577372	0.682432
PSMD14	-0.451346	0.0577524	0.682432
ZNF581	0.499575	0.0578734	0.682716
FAAP100	-0.764144	0.057955	0.682716
RBMX2	-0.625318	0.0580156	0.682716
STAG1	-0.61208	0.0580481	0.682716
PARPBP	-0.493042	0.0580495	0.682716
FLYWCH1	0.657154	0.0581136	0.682716
TMEM59	0.498593	0.0581494	0.682716
EIF1B-AS1	0.827772	0.0581792	0.682716
RCAN1	0.761155	0.058201	0.682716
SDK1	0.831925	0.0582059	0.682716
SAT2	0.513222	0.0582201	0.682716
LLNLR-307A6.1	0.839409	0.0582422	0.682716
PMAIP1	0.634424	0.0582686	0.682716
SMC4	-0.706031	0.058323	0.682774
LINC01232	0.63187	0.0583552	0.682774
SNCB	0.839613	0.0584087	0.682774
LMO7	0.75383	0.0584284	0.682774
GGT5	-0.837399	0.0584629	0.682774
METAP2	-0.479286	0.0585033	0.682804
ABHD1	0.850566	0.0585629	0.682996
RELB	0.592997	0.0585956	0.682996
TFEB	0.779113	0.0586807	0.683546
ADGRG1	0.876644	0.0588796	0.684987
AC156455.1	-0.888506	0.0588804	0.684987
SAMD14	0.738705	0.0589655	0.685372
WNT10A	0.885573	0.0590055	0.685372
EOMES	0.816346	0.0590274	0.685372
DNAH10	0.886082	0.0592325	0.686964
SRP72	-0.444277	0.0592521	0.686964
AC022154.7	0.881865	0.0592789	0.686964
SARM1	0.65564	0.0593306	0.687122
PDDC1	-0.471983	0.0594883	0.688507
LINC01444	-0.874208	0.059547	0.688675
SLC2A11	0.601693	0.0595793	0.688675
RPL41P1	0.584708	0.059627	0.688786
TSPAN18	-0.780743	0.0596699	0.68884
EFCAB5	0.728478	0.0597845	0.688888
MOB1A	-0.483868	0.0598255	0.688888
KATNAL1	-0.602513	0.0598282	0.688888
SCAMP5	0.805365	0.0598461	0.688888
STAT2	0.571098	0.0598795	0.688888
MNS1	-0.722843	0.0599033	0.688888
WIF1	0.819826	0.0599965	0.689457
JADE1	-0.485003	0.0600403	0.689457
MDFI	0.864163	0.0600843	0.689457
ZC3H15	-0.494127	0.0601057	0.689457
GPR108	0.526564	0.0601672	0.689723
CCDC114	0.877348	0.0603157	0.690726
GNG7	0.87371	0.0603313	0.690726
PDE4DIP	0.484506	0.060406	0.690938
RAMP2	0.838907	0.0604563	0.690938
HOXA13	0.810192	0.0604647	0.690938
MGARP	0.878583	0.0605031	0.690939
KIAA1586	-0.541593	0.0605969	0.691572
PAK1IP1	-0.56318	0.0607005	0.692057
NOTCH4	0.765507	0.0607501	0.692057
TAF9B	-0.702797	0.0607603	0.692057
ZNF512B	0.516891	0.0608456	0.692057
S100A2	-0.708801	0.0609446	0.692057
RILP	0.788796	0.0609456	0.692057
WIPF3	0.879387	0.0609725	0.692057
PSMD1	-0.479081	0.0609726	0.692057
ANKRD35	0.775269	0.0610187	0.692057
GADD45A	0.83353	0.0610232	0.692057
HSD11B2	0.862626	0.061208	0.692767
CTB-189B5.3	0.787634	0.061244	0.692767
GATA2	0.845816	0.0612668	0.692767
ANKRD20A21P	-0.759158	0.0612911	0.692767
MELK	-0.497576	0.0613117	0.692767
HERC4	-0.653237	0.061324	0.692767
ZNF32-AS2	0.869121	0.0613756	0.692767
KIAA0101	-0.670812	0.0613935	0.692767
TMLHE	-0.612399	0.0614463	0.692767
ROBO3	0.666462	0.0614923	0.692767
RP11-661A12.9	0.792704	0.0615302	0.692767
CACNG4	-0.801567	0.0615542	0.692767
OGDHL	0.879469	0.0616003	0.692767
PGRMC1	-0.642782	0.0616237	0.692767
DDX21	-0.605	0.0616784	0.69295
PSD3	-0.559451	0.0619804	0.694226
KIF13B	0.759831	0.0620149	0.694226
AMMECR1	-0.660927	0.0620337	0.694226
MSMO1	-0.461726	0.0620564	0.694226
AP3B2	0.878323	0.0620649	0.694226
C6orf1	0.759279	0.0620948	0.694226
ME3	-0.846261	0.0621094	0.694226
PMEL	0.729917	0.0621803	0.694226
TTC9B	0.877996	0.0621804	0.694226
SLC4A4	-0.771129	0.0622126	0.694226
ACOT8	0.593855	0.0622155	0.694226
RP11-1017G21.5	0.780319	0.0622581	0.694272
NOC3L	-0.642236	0.0623008	0.694319
NRXN2	0.87288	0.0623498	0.694436
UCKL1	0.473344	0.0624725	0.695373
CKAP5	-0.615806	0.0625211	0.695485
RP4-758J18.13	0.621156	0.0626116	0.695667
NR2F1-AS1	0.836066	0.0626146	0.695667
DACT3	0.715345	0.0628074	0.697379
FBXO41	0.552632	0.0629008	0.697384
HOXB8	0.597452	0.0629852	0.697384
C19orf45	0.876267	0.0629926	0.697384
HIST1H3B	0.829576	0.0629934	0.697384
TMEM151B	0.856343	0.0630171	0.697384
SFTPD	0.875971	0.0630469	0.697384
BCL2L1	0.743716	0.0632207	0.697384
MAP3K6	0.505637	0.0632453	0.697384
ADORA1	0.874582	0.0632847	0.697384
NARS2	-0.477594	0.0632871	0.697384
KREMEN2	0.573394	0.0633159	0.697384
TFAP2A	0.521278	0.0633271	0.697384
ABHD6	0.59164	0.0633405	0.697384
MECP2	-0.570089	0.0633493	0.697384
CTD-2545G14.6	0.704994	0.0634778	0.698002
RP11-547D24.1	0.85746	0.0634829	0.698002
RP11-259N19.1	0.86719	0.0635529	0.698134
DNM1P51	-0.838257	0.0635983	0.698134
PRRC2C	-0.53152	0.0636132	0.698134
TIMM8A	-0.643884	0.0636992	0.698134
BAP1	0.62009	0.0637192	0.698134
ESCO2	-0.635391	0.0637272	0.698134
ELP4	-0.485833	0.0639334	0.699968
KLHL35	0.552857	0.0640145	0.700431
ARMCX5-GPRASP2	-0.677721	0.0641875	0.701673
EEF1E1	-0.524045	0.0642059	0.701673
CWF19L2	-0.697352	0.0642814	0.702073
Y_RNA	-0.86146	0.0644099	0.70305
SNORA71A	-0.865512	0.0645074	0.703689
MIR31HG	0.769631	0.0646378	0.704659
DHRS4	0.701467	0.0646745	0.704659
STX18-AS1	0.735704	0.0647574	0.704754
MXRA5	-0.776458	0.0647614	0.704754
HYAL2	0.622455	0.0648982	0.704767
RPL3	0.502607	0.0649293	0.704767
OTULIN	-0.506689	0.0649761	0.704767
TMEM102	0.616864	0.0649881	0.704767
FAM69B	0.579229	0.0650032	0.704767
RHOV	0.866363	0.06501	0.704767
HIST1H3H	0.705184	0.0650362	0.704767
EFEMP2	0.682435	0.0651136	0.705088
DCAF4L1	-0.864547	0.065144	0.705088
TFDP1	-0.507311	0.0652812	0.705735
TCEA2	0.616905	0.0653991	0.705735
NAA50	-0.434826	0.065439	0.705735
PCDH7	0.852745	0.0655004	0.705735
RP11-131L12.4	-0.857913	0.0655055	0.705735
KREMEN1	0.703436	0.06558	0.705735
GPC3	0.83627	0.0656147	0.705735
AMIGO2	0.86705	0.0656272	0.705735
ABC13-47488600E17.1	-0.714809	0.065719	0.705735
ABCC3	-0.622819	0.0657376	0.705735
SHROOM3	0.865573	0.0657745	0.705735
RP11-74C13.4	0.792022	0.0657806	0.705735
WNT2B	0.675964	0.0658232	0.705735
AMN	0.628825	0.0658527	0.705735
AC005077.14	0.847898	0.0658644	0.705735
TRAF6	-0.519089	0.0659557	0.705735
DUSP9	0.728794	0.0659613	0.705735
TAB2	-0.484452	0.0659822	0.705735
PIGS	0.549615	0.0660074	0.705735
CTC-526N19.1	0.845147	0.0660101	0.705735
KALRN	0.852243	0.0660912	0.705735
AKR7A3	0.741979	0.0660995	0.705735
RP1-199J3.5	0.863636	0.0661039	0.705735
MANEA	-0.631016	0.0661982	0.706323
KCNQ4	-0.688159	0.0662953	0.706909
RET	-0.794269	0.0663349	0.706909
SLC22A1	-0.823666	0.0663708	0.706909
EEF1A2	0.767478	0.0666555	0.709342
NUP153	-0.463923	0.0666778	0.709342
ZMAT3	0.474006	0.0667235	0.70941
IDE	-0.557086	0.0667723	0.70951
KIF5C	0.862737	0.0669112	0.710567
LRRC8C	-0.454818	0.0670575	0.71106
CHRD	0.766418	0.0671348	0.71106
PHF6	-0.679834	0.0671509	0.71106
VPS37B	0.664726	0.0671601	0.71106
GSTZ1	0.485232	0.0671607	0.71106
ABHD8	0.513844	0.0671942	0.71106
HOXA-AS3	0.83837	0.0673366	0.711794
MSMP	0.708291	0.0673873	0.711794
LIN9	-0.514729	0.0674204	0.711794
PTPN11	-0.500221	0.0674215	0.711794
RP11-442N24__B.1	0.814152	0.0674913	0.711829
RBAKDN	0.859035	0.0675038	0.711829
CAMK2N1	0.821982	0.0675541	0.711875
TP53I11	-0.719345	0.0675871	0.711875
GALK1	0.793145	0.0676378	0.711993
IFITM1	0.719355	0.0677049	0.712284
LAMTOR2	0.63112	0.0678426	0.712839
LYNX1	0.545573	0.0678435	0.712839
LARGE1	-0.853936	0.0678763	0.712839
POLN	-0.702262	0.0679384	0.713076
THOC2	-0.760822	0.0681057	0.714344
DVL2	0.488989	0.0681384	0.714344
CYP2E1	0.837453	0.0682864	0.714695
PTGES	-0.84755	0.0682982	0.714695
C4orf19	0.803275	0.0683478	0.714695
IDNK	0.680185	0.0683662	0.714695
AFDN	-0.535796	0.0684109	0.714695
MSH2	-0.541399	0.0684382	0.714695
CCDC13	0.848371	0.0684493	0.714695
SEC14L5	0.832376	0.0686577	0.716456
C1orf112	-0.511873	0.0687921	0.716599
DPY19L3	-0.694956	0.0689133	0.716599
ZNF674-AS1	-0.659824	0.0689416	0.716599
CENPK	-0.591778	0.0689489	0.716599
RP11-484D2.3	-0.854822	0.0689846	0.716599
RP11-888D10.4	-0.767272	0.0689997	0.716599
LDLRAD2	0.745927	0.0690122	0.716599
TEF	0.612034	0.0691027	0.716599
BTBD10	-0.523769	0.0691115	0.716599
RASL11A	-0.752241	0.0691137	0.716599
RP11-712B9.2	0.856913	0.0691147	0.716599
PGM2L1	-0.534353	0.0691561	0.716599
NDE1	0.733055	0.0692172	0.716599
HOXC-AS2	0.562139	0.0692296	0.716599
LIN7B	0.68678	0.0692789	0.716599
RP11-159D12.8	-0.540863	0.0693393	0.716599
TICRR	-0.602421	0.0693827	0.716599
THAP12	-0.545648	0.0694143	0.716599
RP11-136L23.2	0.820136	0.0694504	0.716599
OSBPL3	0.59658	0.0695054	0.716599
CUL4B	-0.70108	0.0695059	0.716599
BRCA1	-0.605041	0.0696426	0.717403
APOBEC3F	0.6778	0.0696635	0.717403
MPDU1	0.726151	0.0697204	0.717575
TMED1	0.676133	0.0697598	0.717575
CRYBG3	-0.653771	0.0698717	0.717723
FGFR1OP	-0.470012	0.0698977	0.717723
AMD1	-0.493602	0.0699154	0.717723
TCTN1	0.489804	0.0699334	0.717723
SIX2	0.788928	0.0700654	0.718669
MRPL34	0.63755	0.0702103	0.71921
MPP3	-0.511528	0.070259	0.71921
STARD4-AS1	0.806658	0.0702609	0.71921
ADAMTS13	0.807301	0.0702777	0.71921
UCHL5	-0.502388	0.0706112	0.721374
ABCG1	0.852262	0.0706197	0.721374
CCDC150P1	-0.830503	0.0706319	0.721374
TECPR2	0.433127	0.0707643	0.721374
RNGTT	-0.490453	0.0708026	0.721374
LL22NC03-N64E9.1	-0.771945	0.0708387	0.721374
LMTK3	0.640903	0.0709024	0.721374
RP11-42O4.2	0.846936	0.0709065	0.721374
EXOSC6	0.48604	0.0709799	0.721374
TRPV4	0.85019	0.0710737	0.721374
HPSE	0.85023	0.0711198	0.721374
RP11-278A23.1	-0.762463	0.0711467	0.721374
ING3	-0.53823	0.0711916	0.721374
SRSF12	0.848445	0.0712423	0.721374
SLC43A3	0.821275	0.0712504	0.721374
HMGB1P10	-0.586801	0.0712864	0.721374
IL6R	0.843406	0.0712921	0.721374
SUSD6	0.484955	0.0713452	0.721374
TRIB2	0.845809	0.0714301	0.721374
AC005775.2	0.573044	0.0714332	0.721374
ZNF232	0.5118	0.0714409	0.721374
NOL8	-0.645633	0.0714746	0.721374
RP11-1334A24.5	-0.795433	0.0715166	0.721374
GGT7	0.571161	0.0715347	0.721374
TFRC	-0.595924	0.0715759	0.721374
NFKBIA	0.676525	0.0715938	0.721374
ADAMTS2	0.845228	0.0716248	0.721374
TPM3P9	-0.52841	0.0716371	0.721374
GLB1	0.572946	0.0717264	0.721374
CETN2	-0.585789	0.0717389	0.721374
RP11-861E21.1	-0.839772	0.0717436	0.721374
SORBS1	-0.839402	0.0717694	0.721374
RP11-793J2.1	0.848649	0.0718397	0.721483
DIAPH2	-0.742526	0.0719164	0.721483
FAAP20	0.476458	0.0719205	0.721483
HDAC8	-0.558933	0.0719749	0.721483
CCDC88C	-0.645356	0.0719803	0.721483
CLDN6	0.795986	0.0720332	0.721613
RP11-448G15.3	-0.791558	0.0721554	0.722074
ZYG11A	0.740186	0.0721593	0.722074
SLC34A3	0.846268	0.0722623	0.722703
NPAS1	0.792948	0.0723628	0.723308
POMGNT2	0.618349	0.0724524	0.723779
WNT11	0.846289	0.0725164	0.723779
MST1	0.821537	0.0726219	0.723779
MOCOS	0.742591	0.0726819	0.723779
PANX1	-0.47302	0.072719	0.723779
MACROD2	0.829765	0.0727657	0.723779
LYPLA2	0.625589	0.0727729	0.723779
NOL10	-0.44528	0.0728433	0.723779
RP11-1007O24.3	-0.627495	0.0728517	0.723779
RAPGEF3	0.779234	0.0728834	0.723779
AC068831.15	0.764244	0.0729008	0.723779
COX14	0.501634	0.0729087	0.723779
CNIH2	0.766954	0.0729659	0.723779
NDRG4	0.794048	0.072972	0.723779
RP11-119K6.6	-0.843523	0.0730539	0.72386
MIR3153	-0.840561	0.0731284	0.72386
LINGO1	0.841119	0.073147	0.72386
TMEM134	0.462446	0.0731555	0.72386
TOPBP1	-0.5534	0.0731808	0.72386
RP11-609N14.4	-0.843268	0.0733342	0.724979
CDC42EP5	0.818649	0.0734435	0.725146
TMEM126B	-0.489274	0.0734683	0.725146
SNHG22	0.829254	0.0734717	0.725146
ORC6	-0.449179	0.0735172	0.725198
KNL1	-0.661758	0.073768	0.727019
RP11-112J3.15	0.590681	0.0737847	0.727019
PHLDB3	0.672145	0.0738824	0.727019
RP11-152N13.16	-0.616556	0.0738841	0.727019
CLIP2	-0.621332	0.0739034	0.727019
CTD-2017D11.1	-0.677416	0.0740208	0.727639
PRSS16	0.745975	0.0740471	0.727639
EFNB2	0.829448	0.0743749	0.729809
HINT2	0.552419	0.0743858	0.729809
DENND2C	0.731935	0.0744109	0.729809
HNRNPLP2	0.765486	0.0744299	0.729809
CTD-2630F21.1	0.621881	0.074521	0.729964
CSDE1	-0.417566	0.0745266	0.729964
RPS15	0.64352	0.0746705	0.73065
HRH1	0.6118	0.074689	0.73065
G2E3	-0.544164	0.0747182	0.73065
SDC2	0.837458	0.0748401	0.730958
GEMIN8P4	0.731894	0.074863	0.730958
RP11-552F3.10	0.823531	0.0748713	0.730958
NINJ2	-0.82603	0.0750945	0.732017
RPS15A	0.539246	0.0751024	0.732017
RP11-378J18.8	0.74113	0.0751029	0.732017
RP11-677M14.2	0.837359	0.0751422	0.732017
MYLK-AS1	0.674749	0.0752379	0.732554
FAM66B	0.808365	0.0753666	0.733012
CKAP2	-0.607978	0.0753804	0.733012
HIRIP3	0.664002	0.0754322	0.733012
RP11-551L14.4	-0.822119	0.0754811	0.733012
PLEKHD1	0.826651	0.0754882	0.733012
SPTBN2	0.705884	0.0756001	0.733141
ENKUR	0.837374	0.0756794	0.733141
CCNJ	-0.625381	0.0757059	0.733141
COL8A2	0.796216	0.0757228	0.733141
FAR2	-0.8227	0.0757236	0.733141
DHX9	-0.555029	0.0757455	0.733141
HSD17B6	0.748056	0.0758005	0.73328
APLN	-0.796248	0.0758956	0.733565
PLEKHG3	-0.799759	0.0759113	0.733565
NRGN	0.819129	0.0760691	0.734225
LPIN2	-0.61385	0.0760774	0.734225
ZNF815P	0.792969	0.0761017	0.734225
NUDT17	0.518623	0.0764909	0.737585
ARL15	0.725957	0.0767496	0.739651
GAD1	-0.635877	0.0767872	0.739651
SUV39H2	-0.491421	0.0769685	0.741002
AC005281.1	0.809209	0.0770961	0.741526
BCAP31	-0.559723	0.0771052	0.741526
MED11	0.555489	0.0771599	0.741568
PER2	0.609321	0.0771919	0.741568
LA16c-431H6.7	-0.651592	0.0772609	0.741836
SDCBP2	0.720571	0.0773048	0.741863
MAPRE2	0.58685	0.0774132	0.742395
CLCNKB	0.831569	0.0774457	0.742395
FAM69A	-0.715239	0.0775213	0.742395
MRPL10	0.648817	0.0775249	0.742395
GNL2	-0.540094	0.0776355	0.743059
RP11-452L6.5	0.496662	0.0777858	0.744103
RP11-806H10.4	0.817978	0.0779235	0.745025
RP3-331H24.7	0.797695	0.0780531	0.745868
GPR137C	0.783395	0.0781288	0.745923
RAPSN	-0.816032	0.0781662	0.745923
PARP9	0.534711	0.078183	0.745923
CYP26A1	0.809123	0.0784666	0.748138
CTB-31O20.4	0.769864	0.0784981	0.748138
NRDE2	0.451545	0.0786875	0.749547
38961	-0.624071	0.07887	0.750709
MESDC1	-0.465935	0.0788927	0.750709
SMC3	-0.677227	0.0790079	0.751408
TPBGL	0.778308	0.0791501	0.751667
USP30	0.484643	0.079161	0.751667
RECQL	-0.642219	0.0791903	0.751667
DTX3	0.568338	0.0792085	0.751667
FAM212B-AS1	0.823044	0.079331	0.751667
AGER	0.75459	0.0793572	0.751667
CYLD	0.477584	0.0793644	0.751667
LINC00630	-0.686745	0.0793686	0.751667
IL11RA	0.485393	0.0795277	0.752435
SPCS1	0.538297	0.0795941	0.752435
CTD-3099C6.9	-0.599197	0.0796517	0.752435
ALDH7A1	0.53949	0.0797564	0.752435
CYP51A1	-0.463602	0.0797715	0.752435
PRADC1	0.808431	0.0798021	0.752435
AP006621.8	0.651326	0.0798945	0.752435
ARFRP1	0.469184	0.0799065	0.752435
TNNT1	0.574622	0.079923	0.752435
RP11-488P3.1	0.792467	0.0799577	0.752435
CARMIL3	0.820034	0.0799871	0.752435
MED13L	-0.483498	0.0799914	0.752435
RP11-229P13.23	0.82217	0.0800122	0.752435
ANKRD65	0.772304	0.0800339	0.752435
LRPPRC	-0.583374	0.0800925	0.752594
CDK5	0.576541	0.0801554	0.75269
CACNA1H	0.768518	0.0801862	0.75269
LINC00629	-0.824531	0.080274	0.752948
SC5D	-0.554996	0.0802972	0.752948
FAM210B	0.536133	0.0803655	0.753197
ZBTB47	0.662204	0.0804844	0.753919
SURF1	0.511618	0.0805746	0.754372
RP11-247C2.2	0.704029	0.0806776	0.754945
FOXD1	0.783867	0.0808777	0.756096
TMEM38A	0.65591	0.0809419	0.756096
ESX1	-0.794843	0.0810066	0.756096
MYBL1	-0.59211	0.0810827	0.756096
CRACR2B	0.718132	0.0811007	0.756096
AC016831.7	0.815042	0.0811218	0.756096
CDKN2AIP	-0.565105	0.08113	0.756096
RP11-82L18.2	0.820306	0.081154	0.756096
CPE	0.817999	0.081209	0.756096
USP31	-0.410278	0.0812862	0.756096
PFDN5	0.624077	0.0812948	0.756096
BBS9	0.672367	0.0813039	0.756096
TUBA3FP	0.775797	0.0813654	0.756278
TM7SF2	0.559248	0.0814691	0.756853
RP4-758J18.10	0.773863	0.0816097	0.757769
ZNF747	0.532526	0.0817054	0.758267
RASSF2	0.799889	0.0817531	0.758319
ZGLP1	-0.738077	0.0819313	0.758661
STAG2	-0.696094	0.0819611	0.758661
HACD1	-0.552773	0.0819921	0.758661
ZNF114	0.644452	0.0820156	0.758661
TMEM256	0.561888	0.082026	0.758661
AC002454.1	0.804291	0.0820424	0.758661
RBBP6	-0.525155	0.0821228	0.75869
GRAMD1C	0.573642	0.0821297	0.75869
DYNC1I1	-0.817796	0.0822649	0.75955
KCNK9	0.759171	0.0823728	0.760156
ZNF718	-0.535693	0.0825274	0.761108
NQO1	0.532378	0.0825694	0.761108
KCP	0.707934	0.0826245	0.761108
TNXB	0.770018	0.0826447	0.761108
TTLL1	0.550847	0.0827213	0.761425
RP11-158M2.2	-0.784865	0.0828215	0.761958
NAGPA	0.615718	0.0829404	0.762662
RP13-766D20.2	0.787277	0.0830566	0.763342
ACTR3	-0.475231	0.0831159	0.763497
GPR155	0.676902	0.0832912	0.763982
CTC-559E9.6	0.742653	0.0833086	0.763982
RP5-955M13.4	0.8163	0.0833092	0.763982
RP1-261D10.2	0.816165	0.0834014	0.763982
DDX18	-0.448445	0.0834815	0.763982
RP11-210M15.2	0.814592	0.0836555	0.763982
P2RX4	0.485506	0.0836992	0.763982
ANAPC1	-0.496599	0.0837095	0.763982
DMTN	0.73849	0.0837475	0.763982
RP1-59D14.1	0.753529	0.0837539	0.763982
DENR	-0.420309	0.0838493	0.763982
P4HA2	0.657234	0.083865	0.763982
CTD-2369P2.8	0.813771	0.0839157	0.763982
Y_RNA	-0.811621	0.0839265	0.763982
UCHL3	-0.582172	0.0839427	0.763982
CEP128	-0.581709	0.0839579	0.763982
CUBN	-0.614335	0.0839884	0.763982
RGMB	0.644371	0.0840003	0.763982
UPF3B	-0.741817	0.0840111	0.763982
WWC1	0.610454	0.084016	0.763982
DNTTIP2	-0.571573	0.0840707	0.764069
HIST1H3G	0.806572	0.0841103	0.764069
CTC-459F4.6	-0.791857	0.0841766	0.764127
B3GNT9	0.510733	0.0842363	0.764127
LYRM2	-0.446547	0.0842438	0.764127
TMEM158	0.763838	0.0844381	0.765213
LRRC26	0.786179	0.0844485	0.765213
HOOK2	0.540608	0.0845331	0.765596
TNFRSF11A	-0.748184	0.0846259	0.765734
SLC4A8	0.574976	0.0846333	0.765734
ZNF326	-0.53177	0.0847146	0.765932
RIN2	-0.582081	0.0847543	0.765932
CCDC102A	0.617958	0.0847968	0.765932
ATP7A	-0.634584	0.0848526	0.765932
[truncated: 27,441 more rows]
